# Supplementary material for: Coronaviruses Are Abundant and Genetically Diverse in West and Central African Bats, including Viruses Closely Related to Human Coronaviruses
Source: Viruses. 2023 Jan 25;15(2):337. doi: 10.3390/v15020337 (PMC9967053; doi:10.3390/v15020337)
Supplement: Supplementary file 1 [file viruses-15-00337-s001.zip]

Archive with 3 entries (3 files):
- Supplementary Table 1 to 4 revision_230118.pdf
- Supplementary Table 5.xlsx
- Supplementary Table 6.xlsx
