# Supplementary material for: Coronaviruses Are Abundant and Genetically Diverse in West and Central African Bats, including Viruses Closely Related to Human Coronaviruses
Source: Viruses. 2023 Jan 25;15(2):337. doi: 10.3390/v15020337 (PMC9967053; doi:10.3390/v15020337)
Supplement: Supplementary file 1 [file viruses-15-00337-s001.zip › Supplementary Table 5.xlsx]

## Sheet: Feuil1
Supplementary Table 5: Genbank accession numbers and information on bat hosts for the new sequences obtained in this study
isolate	Collection_date	Country	Host	isolate_source	Sequence_ID	access number	Genus	Subgenus	clade Nobecov
CCCA00033	2016-12-01	Cameroon	Eidolon helvum	rectal swab	CCCA00033_RdRp	OP774174	Betacoronavirus	Nobecovirus	clade Epomophorus/Micropteropus/Epomops
CCCA00074	2016-01-19	Cameroon	Rousettus aegyptiacus	rectal swab	CCCA00074_RdRp	OP774403	Betacoronavirus	Nobecovirus	clade Rousettus aegyptiacus (HKU9)
CCCA00075	2016-01-19	Cameroon	Rousettus aegyptiacus	rectal swab	CCCA00075_RdRp	OP774428	Betacoronavirus	Nobecovirus	clade Rousettus aegyptiacus (HKU9)
CCCA00466	2016-04-19	Cameroon	Mops sp.	oral swab	CCCA00466_RdRp	OP774132	Betacoronavirus	Nobecovirus	clade E. helvum
CCCA00478	2016-04-19	Cameroon	Mops sp.	oral swab	CCCA00478_RdRp	OP774290	Betacoronavirus	Nobecovirus	clade E. helvum
CCCA01122	2016-10-04	Cameroon	Rousettus aegyptiacus	rectal swab	CCCA01122_RdRp	OP774456	Betacoronavirus	Nobecovirus	clade Rousettus aegyptiacus (HKU9)
CCCA01162	2016-10-07	Cameroon	Rousettus aegyptiacus	rectal swab	CCCA01162_RdRp	OP774429	Betacoronavirus	Nobecovirus	clade Rousettus aegyptiacus (HKU9)
CCCA01623	2017-01-20	Cameroon	Mops sp.	oral swab	CCCA01623_RdRp	OP774460	Alphacoronavirus
CCCA01628	2017-01-20	Cameroon	Mops sp.	oral swab	CCCA01628_RdRp	OP774459	Alphacoronavirus
CCCA01637	2017-01-20	Cameroon	Mops sp.	oral swab	CCCA01637_RdRp	OP774461	Alphacoronavirus
CCCA01671	2017-01-21	Cameroon	Mops sp.	oral swab	CCCA01671_RdRp	OP774158	Betacoronavirus	Nobecovirus	clade E. helvum
CCCA01936	2017-05-02	Cameroon	Rousettus aegyptiacus	rectal swab	CCCA01936_RdRp	OP774317	Betacoronavirus	Nobecovirus	clade Rousettus aegyptiacus
CCCA01958	2017-05-05	Cameroon	Rousettus aegyptiacus	rectal swab	CCCA01958_RdRp	OP774431	Betacoronavirus	Nobecovirus	clade Rousettus aegyptiacus (HKU9)
CCCA01982	2017-05-09	Cameroon	Rousettus aegyptiacus	rectal swab	CCCA01982_RdRp	OP774318	Betacoronavirus	Nobecovirus	clade Rousettus aegyptiacus
CCCA01983	2017-05-09	Cameroon	Rousettus aegyptiacus	rectal swab	CCCA01983_RdRp	OP774319	Betacoronavirus	Nobecovirus	clade Rousettus aegyptiacus
CCCA01987	2017-05-09	Cameroon	Rousettus aegyptiacus	rectal swab	CCCA01987_RdRp	OP774424	Betacoronavirus	Nobecovirus	clade Rousettus aegyptiacus (HKU9)
CCCA02271	2018-03-20	Cameroon	Rousettus aegyptiacus	rectal swab	CCCA02271_RdRp	OP774453	Betacoronavirus	Nobecovirus	clade Rousettus aegyptiacus (HKU9)
CCCA02274	2018-03-20	Cameroon	Rousettus aegyptiacus	rectal swab	CCCA02274_RdRp	OP774455	Betacoronavirus	Nobecovirus	clade Rousettus aegyptiacus (HKU9)
CCCA02295	2018-03-21	Cameroon	Rousettus aegyptiacus	rectal swab	CCCA02295_RdRp	OP774397	Betacoronavirus	Nobecovirus	clade Rousettus aegyptiacus (HKU9)
CCCA02313	2018-03-21	Cameroon	Rousettus aegyptiacus	rectal swab	CCCA02313_RdRp	OP774321	Betacoronavirus	Nobecovirus	clade Rousettus aegyptiacus
CCCA02324	2018-03-22	Cameroon	Rousettus aegyptiacus	rectal swab	CCCA02324_RdRp	OP774449	Betacoronavirus	Nobecovirus	clade Rousettus aegyptiacus (HKU9)
CCCA02346	2018-03-23	Cameroon	Rousettus aegyptiacus	rectal swab	CCCA02346_RdRp	OP774454	Betacoronavirus	Nobecovirus	clade Rousettus aegyptiacus (HKU9)
CCCA02350	2018-03-23	Cameroon	Rousettus aegyptiacus	rectal swab	CCCA02350_RdRp	OP774440	Betacoronavirus	Nobecovirus	clade Rousettus aegyptiacus (HKU9)
CCCA02360	2018-03-23	Cameroon	Rousettus aegyptiacus	rectal swab	CCCA02360_RdRp	OP774444	Betacoronavirus	Nobecovirus	clade Rousettus aegyptiacus (HKU9)
CCCA03439	2019-01-19	Cameroon	Eidolon helvum	rectal swab	CCCA03439_RdRp	OP774199	Betacoronavirus	Nobecovirus	clade E. helvum
CCCA03445	2019-01-19	Cameroon	Eidolon helvum	rectal swab	CCCA03445_RdRp	OP774118	Betacoronavirus	Nobecovirus	clade E. helvum
CCCA03446	2019-01-19	Cameroon	Eidolon helvum	rectal swab	CCCA03446_RdRp	OP774152	Betacoronavirus	Nobecovirus	clade E. helvum
CCCA03451	2019-01-20	Cameroon	Eidolon helvum	rectal swab	CCCA03451_RdRp	OP774085	Betacoronavirus	Nobecovirus	clade E. helvum
CCCA03464	2019-01-20	Cameroon	Eidolon helvum	rectal swab	CCCA03464_RdRp	OP774153	Betacoronavirus	Nobecovirus	clade E. helvum
CCCA03467	2019-01-21	Cameroon	Eidolon helvum	rectal swab	CCCA03467_RdRp	OP774207	Betacoronavirus	Nobecovirus	clade E. helvum
CCCA03478	2019-01-21	Cameroon	Eidolon helvum	rectal swab	CCCA03478_RdRp	OP774255	Betacoronavirus	Nobecovirus	clade E. helvum
CCCA03483	2019-01-22	Cameroon	Eidolon helvum	rectal swab	CCCA03483_RdRp	OP774293	Betacoronavirus	Nobecovirus	clade E. helvum
CCCA03493	2019-01-23	Cameroon	Eidolon helvum	rectal swab	CCCA03493_RdRp	OP774220	Betacoronavirus	Nobecovirus	clade E. helvum
CCCA03497	2019-01-23	Cameroon	Eidolon helvum	rectal swab	CCCA03497_RdRp	OP774189	Betacoronavirus	Nobecovirus	clade E. helvum
CCCA03498	2019-01-24	Cameroon	Eidolon helvum	rectal swab	CCCA03498_RdRp	OP774111	Betacoronavirus	Nobecovirus	clade E. helvum
CCCA03502	2019-01-24	Cameroon	Eidolon helvum	rectal swab	CCCA03502_RdRp	OP774298	Betacoronavirus	Nobecovirus	clade E. helvum
CCCA03506	2019-01-24	Cameroon	Hypsignathus monstrosus	rectal swab	CCCA03506_RdRp	OP774120	Betacoronavirus	Nobecovirus	clade E. helvum
CCCA03512	2019-01-26	Cameroon	Hypsignathus monstrosus	rectal swab	CCCA03512_RdRp	OP774278	Betacoronavirus	Nobecovirus	clade E. helvum
CCCA03513	2019-01-26	Cameroon	Hypsignathus monstrosus	rectal swab	CCCA03513_RdRp	OP774086	Betacoronavirus	Nobecovirus	clade E. helvum
CCCA03517	2019-01-26	Cameroon	Eidolon helvum	rectal swab	CCCA03517_RdRp	OP774286	Betacoronavirus	Nobecovirus	clade E. helvum
CCCA03524	2019-01-26	Cameroon	Eidolon helvum	rectal swab	CCCA03524_RdRp	OP774134	Betacoronavirus	Nobecovirus	clade E. helvum
CCCA03526	2019-01-19	Cameroon	Hypsignathus monstrosus	rectal swab	CCCA03526_RdRp	OP774206	Betacoronavirus	Nobecovirus	clade E. helvum
CCCA03527	2019-01-27	Cameroon	Hypsignathus monstrosus	rectal swab	CCCA03527_RdRp	OP774121	Betacoronavirus	Nobecovirus	clade E. helvum
CCCA03528	2019-01-27	Cameroon	Eidolon helvum	rectal swab	CCCA03528_RdRp	OP774297	Betacoronavirus	Nobecovirus	clade E. helvum
CCCA03529	2019-01-27	Cameroon	Eidolon helvum	rectal swab	CCCA03529_RdRp	OP774386	Betacoronavirus	Nobecovirus	clade Epomophorus/Micropteropus/Epomops
CCCA03552	2019-01-31	Cameroon	Eidolon helvum	rectal swab	CCCA03552_RdRp	OP774087	Betacoronavirus	Nobecovirus	clade E. helvum
CCCA03751	2019-04-05	Cameroon	Eidolon helvum	rectal swab	CCCA03751_RdRp	OP774119	Betacoronavirus	Nobecovirus	clade E. helvum
CCCA03755	2019-04-05	Cameroon	Eidolon helvum	rectal swab	CCCA03755_RdRp	OP774281	Betacoronavirus	Nobecovirus	clade E. helvum
CCCA03757	2019-05-03	Cameroon	Eidolon helvum	rectal swab	CCCA03757_RdRp	OP774093	Betacoronavirus	Nobecovirus	clade E. helvum
CCCA03762	2019-05-03	Cameroon	Eidolon helvum	rectal swab	CCCA03762_RdRp	OP774057	Betacoronavirus	Nobecovirus	clade E. helvum
CCCA03763	2019-05-03	Cameroon	Eidolon helvum	rectal swab	CCCA03763_RdRp	OP774071	Betacoronavirus	Nobecovirus	clade E. helvum
CCCA03764	2019-05-03	Cameroon	Eidolon helvum	rectal swab	CCCA03764_RdRp	OP774097	Betacoronavirus	Nobecovirus	clade E. helvum
CCCA03766	2019-05-03	Cameroon	Eidolon helvum	rectal swab	CCCA03766_RdRp	OP774109	Betacoronavirus	Nobecovirus	clade E. helvum
CCCA03769	2019-05-03	Cameroon	Eidolon helvum	rectal swab	CCCA03769_RdRp	OP774123	Betacoronavirus	Nobecovirus	clade E. helvum
CCCA03770	2019-05-03	Cameroon	Eidolon helvum	rectal swab	CCCA03770_RdRp	OP774088	Betacoronavirus	Nobecovirus	clade E. helvum
CCCA03775	2019-05-03	Cameroon	Eidolon helvum	rectal swab	CCCA03775_RdRp	OP774130	Betacoronavirus	Nobecovirus	clade E. helvum
CCCA03776	2019-05-03	Cameroon	Eidolon helvum	rectal swab	CCCA03776_RdRp	OP774299	Betacoronavirus	Nobecovirus	clade E. helvum
CCCA03777	2019-05-03	Cameroon	Eidolon helvum	rectal swab	CCCA03777_RdRp	OP774124	Betacoronavirus	Nobecovirus	clade E. helvum
CCCA03779	2019-05-03	Cameroon	Eidolon helvum	rectal swab	CCCA03779_RdRp	OP774149	Betacoronavirus	Nobecovirus	clade E. helvum
CCCA03781	2019-05-03	Cameroon	Eidolon helvum	rectal swab	CCCA03781_RdRp	OP774092	Betacoronavirus	Nobecovirus	clade E. helvum
CCCA03782	2019-05-03	Cameroon	Eidolon helvum	rectal swab	CCCA03782_RdRp	OP774175	Betacoronavirus	Nobecovirus	clade E. helvum
CCCA03785	2019-05-03	Cameroon	Eidolon helvum	rectal swab	CCCA03785_RdRp	OP774068	Betacoronavirus	Nobecovirus	clade E. helvum
CCCA03788	2019-05-03	Cameroon	Eidolon helvum	rectal swab	CCCA03788_RdRp	OP774106	Betacoronavirus	Nobecovirus	clade E. helvum
CCCA03791	2019-05-03	Cameroon	Eidolon helvum	rectal swab	CCCA03791_RdRp	OP774065	Betacoronavirus	Nobecovirus	clade E. helvum
CCCA03798	2019-05-04	Cameroon	Eidolon helvum	rectal swab	CCCA03798_RdRp	OP774107	Betacoronavirus	Nobecovirus	clade E. helvum
CCCA03799	2019-05-04	Cameroon	Eidolon helvum	rectal swab	CCCA03799_RdRp	OP774178	Betacoronavirus	Nobecovirus	clade E. helvum
CCCA03801	2019-05-04	Cameroon	Eidolon helvum	rectal swab	CCCA03801_RdRp	OP774098	Betacoronavirus	Nobecovirus	clade E. helvum
CCCA03803	2019-05-04	Cameroon	Eidolon helvum	rectal swab	CCCA03803_RdRp	OP774244	Betacoronavirus	Nobecovirus	clade E. helvum
CCCA03804	2019-05-04	Cameroon	Eidolon helvum	rectal swab	CCCA03804_RdRp	OP774108	Betacoronavirus	Nobecovirus	clade E. helvum
CCCA03805	2019-05-04	Cameroon	Eidolon helvum	rectal swab	CCCA03805_RdRp	OP774072	Betacoronavirus	Nobecovirus	clade E. helvum
CCCA03807	2019-05-04	Cameroon	Eidolon helvum	rectal swab	CCCA03807_RdRp	OP774210	Betacoronavirus	Nobecovirus	clade E. helvum
CCCA03808	2019-05-04	Cameroon	Eidolon helvum	rectal swab	CCCA03808_RdRp	OP774090	Betacoronavirus	Nobecovirus	clade E. helvum
CCCA03816	2019-05-04	Cameroon	Eidolon helvum	rectal swab	CCCA03816_RdRp	OP774157	Betacoronavirus	Nobecovirus	clade E. helvum
CCCA03820	2019-05-04	Cameroon	Eidolon helvum	rectal swab	CCCA03820_RdRp	OP774150	Betacoronavirus	Nobecovirus	clade E. helvum
CCCA03822	2019-05-04	Cameroon	Eidolon helvum	rectal swab	CCCA03822_RdRp	OP774067	Betacoronavirus	Nobecovirus	clade E. helvum
CCCA03824	2019-05-04	Cameroon	Eidolon helvum	rectal swab	CCCA03824_RdRp	OP774125	Betacoronavirus	Nobecovirus	clade E. helvum
CCCA03825	2019-05-04	Cameroon	Eidolon helvum	rectal swab	CCCA03825_RdRp	OP774229	Betacoronavirus	Nobecovirus	clade E. helvum
CCCA03830	2019-05-06	Cameroon	Eidolon helvum	rectal swab	CCCA03830_RdRp	OP774230	Betacoronavirus	Nobecovirus	clade E. helvum
CCCA03831	2019-05-06	Cameroon	Eidolon helvum	rectal swab	CCCA03831_RdRp	OP774269	Betacoronavirus	Nobecovirus	clade E. helvum
CCCA03832	2019-05-06	Cameroon	Eidolon helvum	rectal swab	CCCA03832_RdRp	OP774147	Betacoronavirus	Nobecovirus	clade E. helvum
CCCA03836	2019-05-06	Cameroon	Eidolon helvum	rectal swab	CCCA03836_RdRp	OP774135	Betacoronavirus	Nobecovirus	clade E. helvum
CCCA03839	2019-05-06	Cameroon	Eidolon helvum	rectal swab	CCCA03839_RdRp	OP774232	Betacoronavirus	Nobecovirus	clade E. helvum
CCCA03841	2019-05-06	Cameroon	Eidolon helvum	rectal swab	CCCA03841_RdRp	OP774094	Betacoronavirus	Nobecovirus	clade E. helvum
CCCA03842	2019-05-06	Cameroon	Eidolon helvum	rectal swab	CCCA03842_RdRp	OP774099	Betacoronavirus	Nobecovirus	clade E. helvum
CCCA03846	2019-05-06	Cameroon	Eidolon helvum	rectal swab	CCCA03846_RdRp	OP774256	Betacoronavirus	Nobecovirus	clade E. helvum
CCCA03847	2019-05-07	Cameroon	Eidolon helvum	rectal swab	CCCA03847_RdRp	OP774100	Betacoronavirus	Nobecovirus	clade E. helvum
CCCA03848	2019-05-07	Cameroon	Eidolon helvum	rectal swab	CCCA03848_RdRp	OP774064	Betacoronavirus	Nobecovirus	clade E. helvum
CCCA03850	2019-05-07	Cameroon	Eidolon helvum	rectal swab	CCCA03850_RdRp	OP774105	Betacoronavirus	Nobecovirus	clade E. helvum
CCCA03851	2019-05-07	Cameroon	Eidolon helvum	rectal swab	CCCA03851_RdRp	OP774129	Betacoronavirus	Nobecovirus	clade E. helvum
CCCA03853	2019-05-07	Cameroon	Eidolon helvum	rectal swab	CCCA03853_RdRp	OP774193	Betacoronavirus	Nobecovirus	clade E. helvum
CCCA03857	2019-05-07	Cameroon	Eidolon helvum	rectal swab	CCCA03857_RdRp	OP774254	Betacoronavirus	Nobecovirus	clade E. helvum
CCCA03858	2019-05-07	Cameroon	Eidolon helvum	rectal swab	CCCA03858_RdRp	OP774079	Betacoronavirus	Nobecovirus	clade E. helvum
CCCA03861	2019-05-07	Cameroon	Eidolon helvum	rectal swab	CCCA03861_RdRp	OP774091	Betacoronavirus	Nobecovirus	clade E. helvum
CCCA03862	2019-05-07	Cameroon	Eidolon helvum	rectal swab	CCCA03862_RdRp	OP774122	Betacoronavirus	Nobecovirus	clade E. helvum
CCCA03869	2019-05-07	Cameroon	Eidolon helvum	rectal swab	CCCA03869_RdRp	OP774131	Betacoronavirus	Nobecovirus	clade E. helvum
CCCA03870	2019-05-07	Cameroon	Eidolon helvum	rectal swab	CCCA03870_RdRp	OP774171	Betacoronavirus	Nobecovirus	clade E. helvum
CCCA03871	2019-05-07	Cameroon	Eidolon helvum	rectal swab	CCCA03871_RdRp	OP774164	Betacoronavirus	Nobecovirus	clade E. helvum
CCCA03873	2019-05-07	Cameroon	Eidolon helvum	rectal swab	CCCA03873_RdRp	OP774089	Betacoronavirus	Nobecovirus	clade E. helvum
CCCA03875	2019-05-09	Cameroon	Eidolon helvum	rectal swab	CCCA03875_RdRp	OP774183	Betacoronavirus	Nobecovirus	clade E. helvum
CCCA03942	2019-06-12	Cameroon	Eidolon helvum	rectal swab	CCCA03942_RdRp	OP774148	Betacoronavirus	Nobecovirus	clade E. helvum
CCCA03943	2019-06-12	Cameroon	Eidolon helvum	rectal swab	CCCA03943_RdRp	OP774177	Betacoronavirus	Nobecovirus	clade E. helvum
CCCA03944	2019-06-12	Cameroon	Eidolon helvum	rectal swab	CCCA03944_RdRp	OP774179	Betacoronavirus	Nobecovirus	clade E. helvum
CCCA03947	2019-06-12	Cameroon	Eidolon helvum	rectal swab	CCCA03947_RdRp	OP774217	Betacoronavirus	Nobecovirus	clade E. helvum
CCCA03948	2019-06-12	Cameroon	Eidolon helvum	rectal swab	CCCA03948_RdRp	OP774168	Betacoronavirus	Nobecovirus	clade E. helvum
CCCA03949	2019-06-12	Cameroon	Eidolon helvum	rectal swab	CCCA03949_RdRp	OP774142	Betacoronavirus	Nobecovirus	clade E. helvum
CCCA03951	2019-06-12	Cameroon	Eidolon helvum	rectal swab	CCCA03951_RdRp	OP774257	Betacoronavirus	Nobecovirus	clade E. helvum
CCCA03952	2019-06-12	Cameroon	Eidolon helvum	rectal swab	CCCA03952_RdRp	OP774110	Betacoronavirus	Nobecovirus	clade E. helvum
CCCA03954	2019-06-12	Cameroon	Eidolon helvum	rectal swab	CCCA03954_RdRp	OP774075	Betacoronavirus	Nobecovirus	clade E. helvum
CCCA03955	2019-06-12	Cameroon	Eidolon helvum	rectal swab	CCCA03955_RdRp	OP774245	Betacoronavirus	Nobecovirus	clade E. helvum
CCCA03957	2019-06-12	Cameroon	Eidolon helvum	rectal swab	CCCA03957_RdRp	OP774126	Betacoronavirus	Nobecovirus	clade E. helvum
CCCA03958	2019-06-12	Cameroon	Eidolon helvum	rectal swab	CCCA03958_RdRp	OP774146	Betacoronavirus	Nobecovirus	clade E. helvum
CCCA03959	2019-06-12	Cameroon	Eidolon helvum	rectal swab	CCCA03959_RdRp	OP774258	Betacoronavirus	Nobecovirus	clade E. helvum
CCCA03960	2019-06-12	Cameroon	Eidolon helvum	rectal swab	CCCA03960_RdRp	OP774127	Betacoronavirus	Nobecovirus	clade E. helvum
CCCA03961	2019-06-12	Cameroon	Eidolon helvum	rectal swab	CCCA03961_RdRp	OP774246	Betacoronavirus	Nobecovirus	clade E. helvum
CCCA03962	2019-06-12	Cameroon	Eidolon helvum	rectal swab	CCCA03962_RdRp	OP774180	Betacoronavirus	Nobecovirus	clade E. helvum
CCCA03963	2019-06-12	Cameroon	Eidolon helvum	rectal swab	CCCA03963_RdRp	OP774169	Betacoronavirus	Nobecovirus	clade E. helvum
CCCA03966	2019-06-12	Cameroon	Eidolon helvum	rectal swab	CCCA03966_RdRp	OP774181	Betacoronavirus	Nobecovirus	clade E. helvum
CCCA03967	2019-06-12	Cameroon	Eidolon helvum	rectal swab	CCCA03967_RdRp	OP774101	Betacoronavirus	Nobecovirus	clade E. helvum
CCCA03968	2019-06-12	Cameroon	Eidolon helvum	rectal swab	CCCA03968_RdRp	OP774139	Betacoronavirus	Nobecovirus	clade E. helvum
CCCA03969	2019-06-15	Cameroon	Eidolon helvum	rectal swab	CCCA03969_RdRp	OP774238	Betacoronavirus	Nobecovirus	clade E. helvum
CCCA03970	2019-06-15	Cameroon	Eidolon helvum	rectal swab	CCCA03970_RdRp	OP774219	Betacoronavirus	Nobecovirus	clade E. helvum
CCCA03971	2019-06-15	Cameroon	Eidolon helvum	rectal swab	CCCA03971_RdRp	OP774095	Betacoronavirus	Nobecovirus	clade E. helvum
CCCA03973	2019-06-15	Cameroon	Eidolon helvum	rectal swab	CCCA03973_RdRp	OP774102	Betacoronavirus	Nobecovirus	clade E. helvum
CCCA03974	2019-06-15	Cameroon	Eidolon helvum	rectal swab	CCCA03974_RdRp	OP774096	Betacoronavirus	Nobecovirus	clade E. helvum
CCCA03976	2019-06-15	Cameroon	Eidolon helvum	rectal swab	CCCA03976_RdRp	OP774231	Betacoronavirus	Nobecovirus	clade E. helvum
CCCA03977	2019-06-15	Cameroon	Eidolon helvum	rectal swab	CCCA03977_RdRp	OP774259	Betacoronavirus	Nobecovirus	clade E. helvum
CCCA03980	2019-06-15	Cameroon	Eidolon helvum	rectal swab	CCCA03980_RdRp	OP774104	Betacoronavirus	Nobecovirus	clade E. helvum
CCCA03981	2019-06-15	Cameroon	Eidolon helvum	rectal swab	CCCA03981_RdRp	OP774260	Betacoronavirus	Nobecovirus	clade E. helvum
CCCA03986	2019-06-17	Cameroon	Eidolon helvum	rectal swab	CCCA03986_RdRp	OP774249	Betacoronavirus	Nobecovirus	clade E. helvum
CCCA03989	2019-06-17	Cameroon	Eidolon helvum	rectal swab	CCCA03989_RdRp	OP774103	Betacoronavirus	Nobecovirus	clade E. helvum
CCCA03991	2019-06-17	Cameroon	Eidolon helvum	rectal swab	CCCA03991_RdRp	OP774182	Betacoronavirus	Nobecovirus	clade E. helvum
CCCA03994	2019-06-18	Cameroon	Eidolon helvum	rectal swab	CCCA03994_RdRp	OP774261	Betacoronavirus	Nobecovirus	clade E. helvum
CCCA03996	2019-06-18	Cameroon	Eidolon helvum	rectal swab	CCCA03996_RdRp	OP774128	Betacoronavirus	Nobecovirus	clade E. helvum
CCCA04009	2019-06-19	Cameroon	Eidolon helvum	rectal swab	CCCA04009_RdRp	OP774191	Betacoronavirus	Nobecovirus	clade E. helvum
CCCA04019	2019-06-19	Cameroon	Hypsignathus monstrosus	rectal swab	CCCA04019_RdRp	OP774387	Betacoronavirus	Nobecovirus	clade Epomophorus/Micropteropus/Epomops
CCCA04020	2019-06-20	Cameroon	Eidolon helvum	rectal swab	CCCA04020_RdRp	OP774138	Betacoronavirus	Nobecovirus	clade E. helvum
CCCA04053	2019-07-13	Cameroon	Eidolon helvum	rectal swab	CCCA04053_RdRp	OP774076	Betacoronavirus	Nobecovirus	clade E. helvum
CCCA04055	2019-07-13	Cameroon	Eidolon helvum	rectal swab	CCCA04055_RdRp	OP774155	Betacoronavirus	Nobecovirus	clade E. helvum
CCCA04077	2019-07-16	Cameroon	Eidolon helvum	rectal swab	CCCA04077_RdRp	OP774262	Betacoronavirus	Nobecovirus	clade E. helvum
CCCA04078	2019-07-16	Cameroon	Eidolon helvum	faeces	CCCA04078_RdRp	OP774080	Betacoronavirus	Nobecovirus	clade E. helvum
CCCA04080	2019-07-16	Cameroon	Eidolon helvum	rectal swab	CCCA04080_RdRp	OP774266	Betacoronavirus	Nobecovirus	clade E. helvum
CCCA04117	2019-07-17	Cameroon	Eidolon helvum	rectal swab	CCCA04117_RdRp	OP774115	Betacoronavirus	Nobecovirus	clade E. helvum
CCCA04124	2019-07-18	Cameroon	Eidolon helvum	rectal swab	CCCA04124_RdRp	OP774234	Betacoronavirus	Nobecovirus	clade E. helvum
CCCA04126	2019-07-18	Cameroon	Eidolon helvum	rectal swab	CCCA04126_RdRp	OP774165	Betacoronavirus	Nobecovirus	clade E. helvum
CCCA04127	2019-07-18	Cameroon	Eidolon helvum	rectal swab	CCCA04127_RdRp	OP774066	Betacoronavirus	Nobecovirus	clade E. helvum
CCCA04139	2019-07-18	Cameroon	Eidolon helvum	rectal swab	CCCA04139_RdRp	OP774081	Betacoronavirus	Nobecovirus	clade E. helvum
CCCA04144	2019-07-18	Cameroon	Eidolon helvum	rectal swab	CCCA04144_RdRp	OP774136	Betacoronavirus	Nobecovirus	clade E. helvum
CCCA04172	2019-07-21	Cameroon	Eidolon helvum	rectal swab	CCCA04172_RdRp	OP774145	Betacoronavirus	Nobecovirus	clade E. helvum
CCCA04175	2019-07-21	Cameroon	Eidolon helvum	rectal swab	CCCA04175_RdRp	OP774205	Betacoronavirus	Nobecovirus	clade E. helvum
CCCA04179	2019-09-14	Cameroon	Eidolon helvum	rectal swab	CCCA04179_RdRp	OP774263	Betacoronavirus	Nobecovirus	clade E. helvum
CCCA04187	2019-09-14	Cameroon	Eidolon helvum	rectal swab	CCCA04187_RdRp	OP774195	Betacoronavirus	Nobecovirus	clade E. helvum
CCCA04188	2019-09-14	Cameroon	Eidolon helvum	rectal swab	CCCA04188_RdRp	OP774196	Betacoronavirus	Nobecovirus	clade E. helvum
CCCA04190	2019-09-14	Cameroon	Eidolon helvum	rectal swab	CCCA04190_RdRp	OP774156	Betacoronavirus	Nobecovirus	clade E. helvum
CCCA04193	2019-09-14	Cameroon	Eidolon helvum	rectal swab	CCCA04193_RdRp	OP774242	Betacoronavirus	Nobecovirus	clade E. helvum
CCCA04198	2019-09-16	Cameroon	Eidolon helvum	rectal swab	CCCA04198_RdRp	OP774078	Betacoronavirus	Nobecovirus	clade E. helvum
CCCA04203	2019-09-17	Cameroon	Eidolon helvum	rectal swab	CCCA04203_RdRp	OP774114	Betacoronavirus	Nobecovirus	clade E. helvum
CCCA04209	2019-09-17	Cameroon	Eidolon helvum	rectal swab	CCCA04209_RdRp	OP774200	Betacoronavirus	Nobecovirus	clade E. helvum
CCCA04214	2019-09-17	Cameroon	Eidolon helvum	rectal swab	CCCA04214_RdRp	OP774070	Betacoronavirus	Nobecovirus	clade E. helvum
CCCA04231	2019-09-20	Cameroon	Eidolon helvum	rectal swab	CCCA04231_RdRp	OP774284	Betacoronavirus	Nobecovirus	clade E. helvum
CCCA04252	2019-09-21	Cameroon	Eidolon helvum	rectal swab	CCCA04252_RdRp	OP774294	Betacoronavirus	Nobecovirus	clade E. helvum
CCCA04283	2019-10-22	Cameroon	Eidolon helvum	rectal swab	CCCA04283_RdRp	OP774059	Betacoronavirus	Nobecovirus	clade E. helvum
CCCA04298	2019-10-09	Cameroon	Eidolon helvum	rectal swab	CCCA04298_RdRp	OP774233	Betacoronavirus	Nobecovirus	clade E. helvum
CCCA04303	2019-10-09	Cameroon	Eidolon helvum	rectal swab	CCCA04303_RdRp	OP774144	Betacoronavirus	Nobecovirus	clade E. helvum
CCCA04309	2019-10-10	Cameroon	Eidolon helvum	rectal swab	CCCA04309_RdRp	OP774143	Betacoronavirus	Nobecovirus	clade E. helvum
CCCA04315	2019-10-10	Cameroon	Eidolon helvum	rectal swab	CCCA04315_RdRp	OP774301	Betacoronavirus	Nobecovirus	clade E. helvum
CCCA04328	2019-10-11	Cameroon	Eidolon helvum	rectal swab	CCCA04328_RdRp	OP774287	Betacoronavirus	Nobecovirus	clade E. helvum
CCCA04329	2019-10-11	Cameroon	Eidolon helvum	rectal swab	CCCA04329_RdRp	OP774285	Betacoronavirus	Nobecovirus	clade E. helvum
CCCA04330	2019-10-11	Cameroon	Eidolon helvum	rectal swab	CCCA04330_RdRp	OP774069	Betacoronavirus	Nobecovirus	clade E. helvum
CCCA04357	2019-10-17	Cameroon	Eidolon helvum	rectal swab	CCCA04357_RdRp	OP774239	Betacoronavirus	Nobecovirus	clade E. helvum
CCCA04360	2019-10-17	Cameroon	Eidolon helvum	rectal swab	CCCA04360_RdRp	OP774251	Betacoronavirus	Nobecovirus	clade E. helvum
CCCA04367	2019-10-30	Cameroon	Eidolon helvum	rectal swab	CCCA04367_RdRp	OP774240	Betacoronavirus	Nobecovirus	clade E. helvum
CCCA04368	2019-10-30	Cameroon	Eidolon helvum	rectal swab	CCCA04368_RdRp	OP774273	Betacoronavirus	Nobecovirus	clade E. helvum
CCCA04371	2019-10-31	Cameroon	Eidolon helvum	rectal swab	CCCA04371_RdRp	OP774151	Betacoronavirus	Nobecovirus	clade E. helvum
CCCA04381	2019-11-01	Cameroon	Eidolon helvum	rectal swab	CCCA04381_RdRp	OP774170	Betacoronavirus	Nobecovirus	clade E. helvum
CCCA04386	2019-11-04	Cameroon	Eidolon helvum	rectal swab	CCCA04386_RdRp	OP774295	Betacoronavirus	Nobecovirus	clade E. helvum
CCCA04398	2019-11-04	Cameroon	Eidolon helvum	rectal swab	CCCA04398_RdRp	OP774154	Betacoronavirus	Nobecovirus	clade E. helvum
CCCA04438	2019-11-22	Cameroon	Eidolon helvum	rectal swab	CCCA04438_RdRp	OP774166	Betacoronavirus	Nobecovirus	clade E. helvum
CCCA04439	2019-11-22	Cameroon	Eidolon helvum	rectal swab	CCCA04439_RdRp	OP774235	Betacoronavirus	Nobecovirus	clade E. helvum
CCCA04447	2019-11-22	Cameroon	Eidolon helvum	rectal swab	CCCA04447_RdRp	OP774084	Betacoronavirus	Nobecovirus	clade E. helvum
CCCA04448	2019-11-22	Cameroon	Eidolon helvum	rectal swab	CCCA04448_RdRp	OP774112	Betacoronavirus	Nobecovirus	clade E. helvum
CCCA04452	2019-11-22	Cameroon	Eidolon helvum	rectal swab	CCCA04452_RdRp	OP774113	Betacoronavirus	Nobecovirus	clade E. helvum
CCCA04453	2019-11-22	Cameroon	Eidolon helvum	rectal swab	CCCA04453_RdRp	OP774137	Betacoronavirus	Nobecovirus	clade E. helvum
CCCA04454	2019-11-22	Cameroon	Eidolon helvum	rectal swab	CCCA04454_RdRp	OP774190	Betacoronavirus	Nobecovirus	clade E. helvum
CCCA04455	2019-11-22	Cameroon	Eidolon helvum	rectal swab	CCCA04455_RdRp	OP774194	Betacoronavirus	Nobecovirus	clade E. helvum
CCCA04458	2019-11-23	Cameroon	Eidolon helvum	rectal swab	CCCA04458_RdRp	OP774159	Betacoronavirus	Nobecovirus	clade E. helvum
CCCA04483	2019-11-27	Cameroon	Eidolon helvum	rectal swab	CCCA04483_RdRp	OP774117	Betacoronavirus	Nobecovirus	clade E. helvum
CCCA04488	2019-11-29	Cameroon	Eidolon helvum	rectal swab	CCCA04488_RdRp	OP774077	Betacoronavirus	Nobecovirus	clade E. helvum
CCCA04491	2019-11-29	Cameroon	Eidolon helvum	rectal swab	CCCA04491_RdRp	OP774060	Betacoronavirus	Nobecovirus	clade E. helvum
CCCA04498	2019-11-29	Cameroon	Eidolon helvum	rectal swab	CCCA04498_RdRp	OP774270	Betacoronavirus	Nobecovirus	clade E. helvum
CCCA04508	2019-11-29	Cameroon	Eidolon helvum	rectal swab	CCCA04508_RdRp	OP774167	Betacoronavirus	Nobecovirus	clade E. helvum
CCCA04519	2019-11-29	Cameroon	Eidolon helvum	rectal swab	CCCA04519_RdRp	OP774160	Betacoronavirus	Nobecovirus	clade E. helvum
CCCA04527	2019-11-30	Cameroon	Eidolon helvum	rectal swab	CCCA04527_RdRp	OP774058	Betacoronavirus	Nobecovirus	clade E. helvum
CCCA04532	2019-11-30	Cameroon	Eidolon helvum	rectal swab	CCCA04532_RdRp	OP774227	Betacoronavirus	Nobecovirus	clade E. helvum
CCCA04538	2019-11-30	Cameroon	Eidolon helvum	rectal swab	CCCA04538_RdRp	OP774283	Betacoronavirus	Nobecovirus	clade E. helvum
CCCA04539	2019-11-30	Cameroon	Eidolon helvum	rectal swab	CCCA04539_RdRp	OP774305	Betacoronavirus	Nobecovirus	clade E. helvum
CCCA04540	2019-11-30	Cameroon	Eidolon helvum	rectal swab	CCCA04540_RdRp	OP774289	Betacoronavirus	Nobecovirus	clade E. helvum
CCCA04541	2019-11-30	Cameroon	Eidolon helvum	rectal swab	CCCA04541_RdRp	OP774116	Betacoronavirus	Nobecovirus	clade E. helvum
CCCA04544	2019-11-30	Cameroon	Hypsignathus monstrosus	rectal swab	CCCA04544_RdRp	OP774046	Betacoronavirus	Hibecovirus
CCCA04681	2020-06-19	Cameroon	Rousettus aegyptiacus	rectal swab	CCCA04681_RdRp	OP774434	Betacoronavirus	Nobecovirus	clade Rousettus aegyptiacus (HKU9)
CCCA04691	2020-06-20	Cameroon	Rousettus aegyptiacus	rectal swab	CCCA04691_RdRp	OP774445	Betacoronavirus	Nobecovirus	clade Rousettus aegyptiacus (HKU9)
CCCA04698	2020-06-20	Cameroon	Rousettus aegyptiacus	rectal swab	CCCA04698_RdRp	OP774435	Betacoronavirus	Nobecovirus	clade Rousettus aegyptiacus (HKU9)
CCCA04700	2020-06-21	Cameroon	Hipposideros sp.	rectal swab	CCCA04700_RdRp	OP774014	Betacoronavirus	Hibecovirus
CCCA04704	2020-06-23	Cameroon	Rousettus aegyptiacus	rectal swab	CCCA04704_RdRp	OP774446	Betacoronavirus	Nobecovirus	clade Rousettus aegyptiacus (HKU9)
CCCA04710	2020-06-23	Cameroon	Rousettus aegyptiacus	rectal swab	CCCA04710_RdRp	OP774451	Betacoronavirus	Nobecovirus	clade Rousettus aegyptiacus (HKU9)
CCCA04711	2020-06-23	Cameroon	Rousettus aegyptiacus	rectal swab	CCCA04711_RdRp	OP774448	Betacoronavirus	Nobecovirus	clade Rousettus aegyptiacus (HKU9)
CCCA04714	2020-06-23	Cameroon	Rousettus aegyptiacus	rectal swab	CCCA04714_RdRp	OP774450	Betacoronavirus	Nobecovirus	clade Rousettus aegyptiacus (HKU9)
CCCA04716	2020-07-23	Cameroon	Rousettus aegyptiacus	rectal swab	CCCA04716_RdRp	OP774532	Alphacoronavirus	Decacovirus
CCCA04721	2020-06-23	Cameroon	Rousettus aegyptiacus	rectal swab	CCCA04721_RdRp	OP774426	Betacoronavirus	Nobecovirus	clade Rousettus aegyptiacus (HKU9)
CCCA04758	2020-07-24	Cameroon	Hipposideros sp.	rectal swab	CCCA04758_RdRp	OP774050	Betacoronavirus	Hibecovirus
CCCA04777	2020-06-24	Cameroon	Hipposideros sp.	rectal swab	CCCA04777_RdRp	OP774045	Betacoronavirus	Hibecovirus
CCCA04788	2020-06-24	Cameroon	Hipposideros sp.	rectal swab	CCCA04788_RdRp	OP774543	Alphacoronavirus	Duvinacovirus
CCCA04789	2020-06-24	Cameroon	Hipposideros sp.	rectal swab	CCCA04789_RdRp	OP773992	Betacoronavirus	Hibecovirus
CCCA04794	2020-06-24	Cameroon	Hipposideros sp.	rectal swab	CCCA04794_RdRp	OP774028	Betacoronavirus	Hibecovirus
CCCA04819	2020-06-25	Cameroon	Coleura afra	rectal swab	CCCA04819_RdRp	OP774549	Alphacoronavirus	Duvinacovirus
CCCA04830	2020-06-27	Cameroon	Hipposideros sp.	rectal swab	CCCA04830_RdRp	OP773995	Betacoronavirus	Hibecovirus
CCCA04837	2020-06-27	Cameroon	Hipposideros sp.	rectal swab	CCCA04837_RdRp	OP774544	Alphacoronavirus	Duvinacovirus
CCCA04872	2020-06-29	Cameroon	Hipposideros sp.	rectal swab	CCCA04872_RdRp	OP773997	Betacoronavirus	Hibecovirus
CCCA04905	2020-08-10	Cameroon	Hipposideros sp.	rectal swab	CCCA04905_RdRp	OP774541	Alphacoronavirus	Duvinacovirus
CCCA04930	2020-08-12	Cameroon	Hipposideros sp.	rectal swab	CCCA04930_RdRp	OP773993	Betacoronavirus	Hibecovirus
CCCA04935	2020-08-12	Cameroon	Hipposideros sp.	rectal swab	CCCA04935_RdRp	OP774016	Betacoronavirus	Hibecovirus
CCCA04938	2020-08-12	Cameroon	Hipposideros sp.	rectal swab	CCCA04938_RdRp	OP774035	Betacoronavirus	Hibecovirus
CCCA05010	2020-08-14	Cameroon	Miniopterus inflatus	rectal swab	CCCA05010_RdRp	OP774540	Alphacoronavirus	Minucovirus
CCCA05030	2020-08-15	Cameroon	Miniopterus inflatus	rectal swab	CCCA05030_RdRp	OP774534	Alphacoronavirus	Minucovirus
CCCA05033	2020-08-17	Cameroon	Miniopterus inflatus	rectal swab	CCCA05033_RdRp	OP774536	Alphacoronavirus	Minucovirus
CCCA05036	2020-08-18	Cameroon	Miniopterus inflatus	rectal swab	CCCA05036_RdRp	OP774537	Alphacoronavirus	Minucovirus
CCCA05039	2020-08-18	Cameroon	Miniopterus inflatus	rectal swab	CCCA05039_RdRp	OP774533	Alphacoronavirus	Minucovirus
CCCA05043	2020-08-18	Cameroon	Miniopterus inflatus	rectal swab	CCCA05043_RdRp	OP774538	Alphacoronavirus	Minucovirus
CCCA05047	2020-08-18	Cameroon	Coleura sp.	rectal swab	CCCA05047_RdRp	OP774302	Betacoronavirus	Nobecovirus	clade E. helvum
CCCA05049	2020-08-18	Cameroon	Miniopterus inflatus	rectal swab	CCCA05049_RdRp	OP774539	Alphacoronavirus	Minucovirus
CCCA05051	2020-08-18	Cameroon	Hipposideros sp.	rectal swab	CCCA05051_RdRp	OP774017	Betacoronavirus	Hibecovirus
CCCA05060	2020-08-19	Cameroon	Hipposideros sp.	rectal swab	CCCA05060_RdRp	OP774051	Betacoronavirus	Hibecovirus
CCCA05169	2020-09-25	Cameroon	Hipposideros sp.	rectal swab	CCCA05169_RdRp	OP774052	Betacoronavirus	Hibecovirus
CCCA05172	2020-09-25	Cameroon	Hipposideros sp.	rectal swab	CCCA05172_RdRp	OP774054	Betacoronavirus	Hibecovirus
CCCA05196	2020-09-26	Cameroon	Hipposideros sp.	rectal swab	CCCA05196_RdRp	OP774548	Alphacoronavirus	Duvinacovirus
CCCA05210	2020-09-28	Cameroon	Hipposideros sp.	rectal swab	CCCA05210_RdRp	OP774053	Betacoronavirus	Hibecovirus
CCCA05379	2020-11-06	Cameroon	Hipposideros sp.	rectal swab	CCCA05379_RdRp	OP774280	Betacoronavirus	Nobecovirus	clade E. helvum
CCCA05382	2020-11-06	Cameroon	Hipposideros sp.	rectal swab	CCCA05382_RdRp	OP774552	Alphacoronavirus	Duvinacovirus
CCCA05439	2020-11-30	Cameroon	Rousettus aegyptiacus	rectal swab	CCCA05439_RdRp	OP774515	Alphacoronavirus
CCCA05539	2020-12-04	Cameroon	Rousettus aegyptiacus	rectal swab	CCCA05539_RdRp	OP774043	Betacoronavirus	Hibecovirus
CCCA05611	2021-01-20	Cameroon	Rhinolophus sp.	rectal swab	CCCA05611_RdRp	OP774615	Alphacoronavirus	Rhinacovirus
CCCA05614	2021-01-21	Cameroon	Rhinolophus sp.	rectal swab	CCCA05614_RdRp	OP774480	Alphacoronavirus
CCCA05615	2021-01-21	Cameroon	Rhinolophus sp.	rectal swab	CCCA05615_RdRp	OP773923	Betacoronavirus	Sarbecovirus
CCCA05616	2021-01-21	Cameroon	Rhinolophus sp.	rectal swab	CCCA05616_RdRp	OP773977	Betacoronavirus	Sarbecovirus
CCCA05618	2021-01-21	Cameroon	Rhinolophus sp.	rectal swab	CCCA05618_RdRp	OP773927	Betacoronavirus	Sarbecovirus
CCCA05619	2021-01-21	Cameroon	Rhinolophus sp.	rectal swab	CCCA05619_RdRp	OP774481	Alphacoronavirus
CCCA05620	2021-01-21	Cameroon	Rhinolophus sp.	rectal swab	CCCA05620_RdRp	OP773928	Betacoronavirus	Sarbecovirus
CCCA05621	2021-01-21	Cameroon	Rhinolophus sp.	rectal swab	CCCA05621_RdRp	OP773980	Betacoronavirus	Sarbecovirus
CCCA05622	2021-01-21	Cameroon	Rhinolophus sp.	rectal swab	CCCA05622_RdRp	OP773931	Betacoronavirus	Sarbecovirus
CCCA05623	2021-01-21	Cameroon	Rhinolophus sp.	rectal swab	CCCA05623_RdRp	OP774580	Alphacoronavirus	Rhinacovirus
CCCA05624	2021-01-21	Cameroon	Rhinolophus sp.	rectal swab	CCCA05624_RdRp	OP773945	Betacoronavirus	Sarbecovirus
CCCA05625	2021-01-21	Cameroon	Rhinolophus sp.	rectal swab	CCCA05625_RdRp	OP773990	Betacoronavirus	Sarbecovirus
CCCA05626	2021-01-21	Cameroon	Rhinolophus sp.	rectal swab	CCCA05626_RdRp	OP773946	Betacoronavirus	Sarbecovirus
CCCA05628	2021-01-21	Cameroon	Rhinolophus sp.	rectal swab	CCCA05628_RdRp	OP773947	Betacoronavirus	Sarbecovirus
CCCA05629	2021-01-21	Cameroon	Rhinolophus sp.	rectal swab	CCCA05629_RdRp	OP773969	Betacoronavirus	Sarbecovirus
CCCA05630	2021-01-21	Cameroon	Rhinolophus sp.	rectal swab	CCCA05630_RdRp	OP773948	Betacoronavirus	Sarbecovirus
CCCA05631	2021-01-21	Cameroon	Rhinolophus sp.	rectal swab	CCCA05631_RdRp	OP774616	Alphacoronavirus	Rhinacovirus
CCCA05632	2021-01-21	Cameroon	Rhinolophus sp.	rectal swab	CCCA05632_RdRp	OP773929	Betacoronavirus	Sarbecovirus
CCCA05633	2021-01-21	Cameroon	Rhinolophus sp.	rectal swab	CCCA05633_RdRp	OP773949	Betacoronavirus	Sarbecovirus
CCCA05635	2021-01-21	Cameroon	Rhinolophus sp.	rectal swab	CCCA05635_RdRp	OP773950	Betacoronavirus	Sarbecovirus
CCCA05636	2021-01-21	Cameroon	Rhinolophus sp.	rectal swab	CCCA05636_RdRp	OP774495	Alphacoronavirus
CCCA05637	2021-01-21	Cameroon	Rhinolophus sp.	rectal swab	CCCA05637_RdRp	OP773978	Betacoronavirus	Sarbecovirus
CCCA05639	2021-01-21	Cameroon	Rhinolophus sp.	rectal swab	CCCA05639_RdRp	OP774592	Alphacoronavirus	Rhinacovirus
CCCA05640	2021-01-21	Cameroon	Rhinolophus sp.	rectal swab	CCCA05640_RdRp	OP773951	Betacoronavirus	Sarbecovirus
CCCA05641	2021-01-21	Cameroon	Rhinolophus sp.	rectal swab	CCCA05641_RdRp	OP773936	Betacoronavirus	Sarbecovirus
CCCA05642	2021-01-21	Cameroon	Rhinolophus sp.	rectal swab	CCCA05642_RdRp	OP773952	Betacoronavirus	Sarbecovirus
CCCA05643	2021-01-21	Cameroon	Rhinolophus sp.	rectal swab	CCCA05643_RdRp	OP773953	Betacoronavirus	Sarbecovirus
CCCA05644	2021-01-21	Cameroon	Rhinolophus sp.	rectal swab	CCCA05644_RdRp	OP773954	Betacoronavirus	Sarbecovirus
CCCA05646	2021-01-21	Cameroon	Rhinolophus sp.	rectal swab	CCCA05646_RdRp	OP773955	Betacoronavirus	Sarbecovirus
CCCA05649	2021-01-21	Cameroon	Rhinolophus sp.	rectal swab	CCCA05649_RdRp	OP773937	Betacoronavirus	Sarbecovirus
CCCA05650	2021-01-21	Cameroon	Rhinolophus sp.	rectal swab	CCCA05650_RdRp	OP774593	Alphacoronavirus	Rhinacovirus
CCCA05651	2021-01-21	Cameroon	Rhinolophus sp.	rectal swab	CCCA05651_RdRp	OP774596	Alphacoronavirus	Rhinacovirus
CCCA05652	2021-01-21	Cameroon	Rhinolophus sp.	rectal swab	CCCA05652_RdRp	OP773956	Betacoronavirus	Sarbecovirus
CCCA05653	2021-01-21	Cameroon	Rhinolophus sp.	rectal swab	CCCA05653_RdRp	OP773920	Betacoronavirus	Sarbecovirus
CCCA05654	2021-01-21	Cameroon	Rhinolophus sp.	rectal swab	CCCA05654_RdRp	OP773957	Betacoronavirus	Sarbecovirus
CCCA05656	2021-01-21	Cameroon	Rhinolophus sp.	rectal swab	CCCA05656_RdRp	OP773924	Betacoronavirus	Sarbecovirus
CCCA05657	2021-01-21	Cameroon	Rhinolophus sp.	rectal swab	CCCA05657_RdRp	OP773981	Betacoronavirus	Sarbecovirus
CCCA05658	2021-01-21	Cameroon	Rhinolophus sp.	rectal swab	CCCA05658_RdRp	OP774581	Alphacoronavirus	Rhinacovirus
CCCA05660	2021-01-21	Cameroon	Rhinolophus sp.	rectal swab	CCCA05660_RdRp	OP773988	Betacoronavirus	Sarbecovirus
CCCA05661	2021-01-21	Cameroon	Rhinolophus sp.	rectal swab	CCCA05661_RdRp	OP774582	Alphacoronavirus	Rhinacovirus
CCCA05662	2021-01-21	Cameroon	Rhinolophus sp.	rectal swab	CCCA05662_RdRp	OP773958	Betacoronavirus	Sarbecovirus
CCCA05665	2021-01-22	Cameroon	Rhinolophus sp.	rectal swab	CCCA05665_RdRp	OP773975	Betacoronavirus	Sarbecovirus
CCCA05666	2021-01-22	Cameroon	Rhinolophus sp.	rectal swab	CCCA05666_RdRp	OP773972	Betacoronavirus	Sarbecovirus
CCCA05667	2021-01-22	Cameroon	Rhinolophus sp.	rectal swab	CCCA05667_RdRp	OP774522	Alphacoronavirus
CCCA05668	2021-01-22	Cameroon	Rhinolophus sp.	rectal swab	CCCA05668_RdRp	OP773938	Betacoronavirus	Sarbecovirus
CCCA05670	2021-01-22	Cameroon	Rhinolophus sp.	rectal swab	CCCA05670_RdRp	OP773925	Betacoronavirus	Sarbecovirus
CCCA05671	2021-01-22	Cameroon	Rhinolophus sp.	rectal swab	CCCA05671_RdRp	OP773959	Betacoronavirus	Sarbecovirus
CCCA05672	2021-01-22	Cameroon	Rhinolophus sp.	rectal swab	CCCA05672_RdRp	OP773968	Betacoronavirus	Sarbecovirus
CCCA05673	2021-01-22	Cameroon	Rhinolophus sp.	rectal swab	CCCA05673_RdRp	OP773932	Betacoronavirus	Sarbecovirus
CCCA05674	2021-01-22	Cameroon	Rhinolophus sp.	rectal swab	CCCA05674_RdRp	OP773973	Betacoronavirus	Sarbecovirus
CCCA05675	2021-01-22	Cameroon	Rhinolophus sp.	rectal swab	CCCA05675_RdRp	OP774591	Alphacoronavirus	Rhinacovirus
CCCA05677	2021-01-22	Cameroon	Rhinolophus sp.	rectal swab	CCCA05677_RdRp	OP773979	Betacoronavirus	Sarbecovirus
CCCA05679	2021-01-22	Cameroon	Rhinolophus sp.	rectal swab	CCCA05679_RdRp	OP773926	Betacoronavirus	Sarbecovirus
CCCA05680	2021-01-22	Cameroon	Rhinolophus sp.	rectal swab	CCCA05680_RdRp	OP773971	Betacoronavirus	Sarbecovirus
CCCA05681	2021-01-22	Cameroon	Rhinolophus sp.	rectal swab	CCCA05681_RdRp	OP774598	Alphacoronavirus	Rhinacovirus
CCCA05682	2021-01-22	Cameroon	Rhinolophus sp.	rectal swab	CCCA05682_RdRp	OP773976	Betacoronavirus	Sarbecovirus
CCCA05683	2021-01-22	Cameroon	Rhinolophus sp.	rectal swab	CCCA05683_RdRp	OP773987	Betacoronavirus	Sarbecovirus
CCCA05687	2021-01-22	Cameroon	Rhinolophus sp.	rectal swab	CCCA05687_RdRp	OP773939	Betacoronavirus	Sarbecovirus
CCCA05690	2021-01-22	Cameroon	Rhinolophus sp.	rectal swab	CCCA05690_RdRp	OP773940	Betacoronavirus	Sarbecovirus
CCCA05693	2021-01-22	Cameroon	Rhinolophus sp.	rectal swab	CCCA05693_RdRp	OP773941	Betacoronavirus	Sarbecovirus
CCCA05694	2021-01-22	Cameroon	Rhinolophus sp.	rectal swab	CCCA05694_RdRp	OP774605	Alphacoronavirus	Rhinacovirus
CCCA05698	2021-01-22	Cameroon	Rhinolophus sp.	rectal swab	CCCA05698_RdRp	OP773983	Betacoronavirus	Sarbecovirus
CCCA05701	2021-01-22	Cameroon	Rhinolophus sp.	rectal swab	CCCA05701_RdRp	OP773960	Betacoronavirus	Sarbecovirus
CCCA05705	2021-01-24	Cameroon	Rousettus aegyptiacus	rectal swab	CCCA05705_RdRp	OP774530	Alphacoronavirus	Decacovirus
CCCA05706	2021-01-24	Cameroon	Rousettus aegyptiacus	rectal swab	CCCA05706_RdRp	OP774393	Betacoronavirus	Nobecovirus	clade Rousettus aegyptiacus (HKU9)
CCCA05708	2021-01-24	Cameroon	Rousettus aegyptiacus	rectal swab	CCCA05708_RdRp	OP774433	Betacoronavirus	Nobecovirus	clade Rousettus aegyptiacus (HKU9)
CCCA05710	2021-01-24	Cameroon	Rousettus aegyptiacus	rectal swab	CCCA05710_RdRp	OP774527	Alphacoronavirus	Decacovirus
CCCA05714	2021-01-24	Cameroon	Rousettus aegyptiacus	rectal swab	CCCA05714_RdRp	OP774531	Alphacoronavirus	Decacovirus
CCCA05715	2021-01-24	Cameroon	Rousettus aegyptiacus	rectal swab	CCCA05715_RdRp	OP774427	Betacoronavirus	Nobecovirus	clade Rousettus aegyptiacus (HKU9)
CCCA05717	2021-01-24	Cameroon	Rousettus aegyptiacus	rectal swab	CCCA05717_RdRp	OP774430	Betacoronavirus	Nobecovirus	clade Rousettus aegyptiacus (HKU9)
CCCA05722	2021-01-24	Cameroon	Rousettus aegyptiacus	rectal swab	CCCA05722_RdRp	OP774452	Betacoronavirus	Nobecovirus	clade Rousettus aegyptiacus (HKU9)
CCCA05723	2021-01-24	Cameroon	Rousettus aegyptiacus	rectal swab	CCCA05723_RdRp	OP774418	Betacoronavirus	Nobecovirus	clade Rousettus aegyptiacus (HKU9)
CCCA05725	2021-01-25	Cameroon	Rousettus aegyptiacus	rectal swab	CCCA05725_RdRp	OP774447	Betacoronavirus	Nobecovirus	clade Rousettus aegyptiacus (HKU9)
CCCA05727	2021-01-25	Cameroon	Rousettus aegyptiacus	rectal swab	CCCA05727_RdRp	OP774409	Betacoronavirus	Nobecovirus	clade Rousettus aegyptiacus (HKU9)
CCCA05728	2021-01-25	Cameroon	Rousettus aegyptiacus	rectal swab	CCCA05728_RdRp	OP774417	Betacoronavirus	Nobecovirus	clade Rousettus aegyptiacus (HKU9)
CCCA05734	2021-01-25	Cameroon	Rousettus aegyptiacus	rectal swab	CCCA05734_RdRp	OP774432	Betacoronavirus	Nobecovirus	clade Rousettus aegyptiacus (HKU9)
CCCA05735	2021-01-25	Cameroon	Rousettus aegyptiacus	rectal swab	CCCA05735_RdRp	OP774525	Alphacoronavirus	Decacovirus
CCCA05737	2021-01-25	Cameroon	Rousettus aegyptiacus	rectal swab	CCCA05737_RdRp	OP774526	Alphacoronavirus	Decacovirus
CCCA05738	2021-01-25	Cameroon	Rousettus aegyptiacus	rectal swab	CCCA05738_RdRp	OP774529	Alphacoronavirus	Decacovirus
CCCA05780	2021-03-10	Cameroon	Rhinolophus sp.	rectal swab	CCCA05780_RdRp	OP774583	Alphacoronavirus	Rhinacovirus
CCCA05781	2021-03-10	Cameroon	Rhinolophus sp.	rectal swab	CCCA05781_RdRp	OP774599	Alphacoronavirus	Rhinacovirus
CCCA05786	2021-03-10	Cameroon	Rhinolophus sp.	rectal swab	CCCA05786_RdRp	OP774584	Alphacoronavirus	Rhinacovirus
CCCA05793	2021-03-10	Cameroon	Rhinolophus sp.	rectal swab	CCCA05793_RdRp	OP774594	Alphacoronavirus	Rhinacovirus
CCCA05794	2021-03-10	Cameroon	Rhinolophus sp.	rectal swab	CCCA05794_RdRp	OP774521	Alphacoronavirus
CCCA05796	2021-03-11	Cameroon	Rhinolophus sp.	rectal swab	CCCA05796_RdRp	OP774606	Alphacoronavirus	Rhinacovirus
CCCA05797	2021-03-11	Cameroon	Rhinolophus sp.	rectal swab	CCCA05797_RdRp	OP774585	Alphacoronavirus	Rhinacovirus
CCCA05803	2021-03-11	Cameroon	Rhinolophus sp.	rectal swab	CCCA05803_RdRp	OP774586	Alphacoronavirus	Rhinacovirus
CCCA05805	2021-03-11	Cameroon	Rhinolophus sp.	rectal swab	CCCA05805_RdRp	OP773961	Betacoronavirus	Sarbecovirus
CCCA05806	2021-03-11	Cameroon	Rhinolophus sp.	rectal swab	CCCA05806_RdRp	OP774482	Alphacoronavirus
CCCA05807	2021-03-11	Cameroon	Rhinolophus sp.	rectal swab	CCCA05807_RdRp	OP773962	Betacoronavirus	Sarbecovirus
CCCA05809	2021-03-11	Cameroon	Rhinolophus sp.	rectal swab	CCCA05809_RdRp	OP774304	Betacoronavirus	Nobecovirus	clade E. helvum
CCCA05810	2021-03-11	Cameroon	Rhinolophus sp.	rectal swab	CCCA05810_RdRp	OP773930	Betacoronavirus	Sarbecovirus
CCCA05812	2021-03-11	Cameroon	Rhinolophus sp.	rectal swab	CCCA05812_RdRp	OP774587	Alphacoronavirus	Rhinacovirus
CCCA05818	2021-03-11	Cameroon	Rhinolophus sp.	rectal swab	CCCA05818_RdRp	OP774483	Alphacoronavirus
CCCA05821	2021-03-11	Cameroon	Rhinolophus sp.	rectal swab	CCCA05821_RdRp	OP774291	Betacoronavirus	Nobecovirus	clade E. helvum
CCCA05828	2021-03-11	Cameroon	Rhinolophus sp.	rectal swab	CCCA05828_RdRp	OP774588	Alphacoronavirus	Rhinacovirus
CCCA05833	2021-03-11	Cameroon	Rhinolophus sp.	rectal swab	CCCA05833_RdRp	OP774484	Alphacoronavirus
CCCA05861	2021-03-15	Cameroon	Rhinolophus sp.	rectal swab	CCCA05861_RdRp	OP774608	Alphacoronavirus	Rhinacovirus
CCCA05862	2021-03-15	Cameroon	Rhinolophus sp.	rectal swab	CCCA05862_RdRp	OP774589	Alphacoronavirus	Rhinacovirus
CCCA05865	2021-03-15	Cameroon	Rhinolophus sp.	rectal swab	CCCA05865_RdRp	OP773963	Betacoronavirus	Sarbecovirus
CCCA05870	2021-03-15	Cameroon	Rhinolophus sp.	rectal swab	CCCA05870_RdRp	OP774485	Alphacoronavirus
CCCA05877	2021-03-16	Cameroon	Rhinolophus sp.	rectal swab	CCCA05877_RdRp	OP773919	Betacoronavirus	Sarbecovirus
CCCA05878	2021-03-16	Cameroon	Rhinolophus sp.	rectal swab	CCCA05878_RdRp	OP773964	Betacoronavirus	Sarbecovirus
CCCA05879	2021-03-16	Cameroon	Rhinolophus sp.	rectal swab	CCCA05879_RdRp	OP773965	Betacoronavirus	Sarbecovirus
CCCA05881	2021-03-16	Cameroon	Rhinolophus sp.	rectal swab	CCCA05881_RdRp	OP773986	Betacoronavirus	Sarbecovirus
CCCA05882	2021-03-16	Cameroon	Rhinolophus sp.	rectal swab	CCCA05882_RdRp	OP774595	Alphacoronavirus	Rhinacovirus
CCCA05883	2021-03-16	Cameroon	Rhinolophus sp.	rectal swab	CCCA05883_RdRp	OP774486	Alphacoronavirus
CCCA05884	2021-03-16	Cameroon	Rhinolophus sp.	rectal swab	CCCA05884_RdRp	OP773942	Betacoronavirus	Sarbecovirus
CCCA05888	2021-03-16	Cameroon	Rhinolophus sp.	rectal swab	CCCA05888_RdRp	OP773933	Betacoronavirus	Sarbecovirus
CCCA05894	2021-03-16	Cameroon	Rhinolophus sp.	rectal swab	CCCA05894_RdRp	OP773921	Betacoronavirus	Sarbecovirus
CCCA05895	2021-03-16	Cameroon	Rhinolophus sp.	rectal swab	CCCA05895_RdRp	OP773984	Betacoronavirus	Sarbecovirus
CCCA05897	2021-03-16	Cameroon	Rhinolophus sp.	rectal swab	CCCA05897_RdRp	OP773922	Betacoronavirus	Sarbecovirus
CCCA05899	2021-03-16	Cameroon	Rhinolophus sp.	rectal swab	CCCA05899_RdRp	OP773985	Betacoronavirus	Sarbecovirus
CCCA05901	2021-03-16	Cameroon	Rhinolophus sp.	rectal swab	CCCA05901_RdRp	OP773934	Betacoronavirus	Sarbecovirus
CCCA05903	2021-03-16	Cameroon	Rhinolophus sp.	rectal swab	CCCA05903_RdRp	OP773966	Betacoronavirus	Sarbecovirus
CCCA05911	2021-03-16	Cameroon	Rhinolophus sp.	rectal swab	CCCA05911_RdRp	OP774215	Betacoronavirus	Nobecovirus	clade E. helvum
CCCA05914	2021-03-16	Cameroon	Rhinolophus sp.	rectal swab	CCCA05914_RdRp	OP774520	Alphacoronavirus
CCCA05917	2021-03-16	Cameroon	Rhinolophus sp.	rectal swab	CCCA05917_RdRp	OP773943	Betacoronavirus	Sarbecovirus
CCCA05923	2021-03-16	Cameroon	Rhinolophus sp.	rectal swab	CCCA05923_RdRp	OP773967	Betacoronavirus	Sarbecovirus
CCCA05928	2021-03-16	Cameroon	Rhinolophus sp.	rectal swab	CCCA05928_RdRp	OP774590	Alphacoronavirus	Rhinacovirus
CCCA05929	2021-03-16	Cameroon	Rhinolophus sp.	rectal swab	CCCA05929_RdRp	OP774243	Betacoronavirus	Nobecovirus	clade E. helvum
CCCA05933	2021-03-18	Cameroon	Rhinolophus sp.	rectal swab	CCCA05933_RdRp	OP773935	Betacoronavirus	Sarbecovirus
CCCA05952	2021-04-28	Cameroon	Rhinolophus sp.	rectal swab	CCCA05952_RdRp	OP774600	Alphacoronavirus	Rhinacovirus
CCCA05955	2021-04-28	Cameroon	Rhinolophus sp.	rectal swab	CCCA05955_RdRp	OP774575	Alphacoronavirus	Rhinacovirus
CCCA05966	2021-04-28	Cameroon	Hipposideros sp.	rectal swab	CCCA05966_RdRp	OP774047	Betacoronavirus	Hibecovirus
CCCA05969	2021-04-28	Cameroon	Rhinolophus sp.	rectal swab	CCCA05969_RdRp	OP774609	Alphacoronavirus	Rhinacovirus
CCCA05977	2021-04-28	Cameroon	Rhinolophus sp.	rectal swab	CCCA05977_RdRp	OP774567	Alphacoronavirus	Rhinacovirus
CCCA05980	2021-04-28	Cameroon	Rhinolophus sp.	rectal swab	CCCA05980_RdRp	OP774576	Alphacoronavirus	Rhinacovirus
CCCA05995	2021-04-29	Cameroon	Rhinolophus sp.	rectal swab	CCCA05995_RdRp	OP774488	Alphacoronavirus
CCCA05997	2021-04-29	Cameroon	Rhinolophus sp.	rectal swab	CCCA05997_RdRp	OP774577	Alphacoronavirus	Rhinacovirus
CCCA06003	2021-04-29	Cameroon	Rhinolophus sp.	rectal swab	CCCA06003_RdRp	OP774493	Alphacoronavirus
CCCA06008	2021-04-29	Cameroon	Rhinolophus sp.	rectal swab	CCCA06008_RdRp	OP774250	Betacoronavirus	Nobecovirus	clade E. helvum
CCCA06010	2021-04-29	Cameroon	Rhinolophus sp.	rectal swab	CCCA06010_RdRp	OP774535	Alphacoronavirus	Minucovirus
CCCA06015	2021-04-29	Cameroon	Rhinolophus sp.	rectal swab	CCCA06015_RdRp	OP774579	Alphacoronavirus	Rhinacovirus
CCCA06017	2021-04-29	Cameroon	Rhinolophus sp.	rectal swab	CCCA06017_RdRp	OP774601	Alphacoronavirus	Rhinacovirus
CCCA06026	2021-04-29	Cameroon	Rhinolophus sp.	rectal swab	CCCA06026_RdRp	OP773970	Betacoronavirus	Sarbecovirus
CCCA06030	2021-04-29	Cameroon	Hipposideros sp.	rectal swab	CCCA06030_RdRp	OP774545	Alphacoronavirus	Duvinacovirus
CCCA06035	2021-04-29	Cameroon	Rhinolophus sp.	rectal swab	CCCA06035_RdRp	OP774489	Alphacoronavirus
CCCA06043	2021-05-02	Cameroon	Rhinolophus sp.	rectal swab	CCCA06043_RdRp	OP774490	Alphacoronavirus
CCCA06061	2021-05-02	Cameroon	Rhinolophus sp.	rectal swab	CCCA06061_RdRp	OP774578	Alphacoronavirus	Rhinacovirus
CCCA06072	2021-05-02	Cameroon	Rhinolophus sp.	rectal swab	CCCA06072_RdRp	OP774487	Alphacoronavirus
CCCA06105	2021-05-03	Cameroon	Rhinolophus sp.	rectal swab	CCCA06105_RdRp	OP774491	Alphacoronavirus
CCCA06130	2021-05-03	Cameroon	Rhinolophus sp.	rectal swab	CCCA06130_RdRp	OP774602	Alphacoronavirus	Rhinacovirus
CCCA06134	2021-05-04	Cameroon	Rhinolophus sp.	rectal swab	CCCA06134_RdRp	OP774603	Alphacoronavirus	Rhinacovirus
CCCA06911	2021-12-07	Cameroon	Rhinolophus sp.	rectal swab	CCCA06911_RdRp	OP774004	Betacoronavirus	Hibecovirus
CCCA06912	2021-12-07	Cameroon	Rhinolophus sp.	rectal swab	CCCA06912_RdRp	OP774008	Betacoronavirus	Hibecovirus
CCCA06914	2021-12-07	Cameroon	Rhinolophus sp.	rectal swab	CCCA06914_RdRp	OP773999	Betacoronavirus	Hibecovirus
CCCA06916	2021-12-07	Cameroon	Rhinolophus sp.	rectal swab	CCCA06916_RdRp	OP774000	Betacoronavirus	Hibecovirus
CCCA06918	2021-12-07	Cameroon	Rhinolophus sp.	rectal swab	CCCA06918_RdRp	OP774005	Betacoronavirus	Hibecovirus
CCCA06919	2021-12-07	Cameroon	Rhinolophus sp.	rectal swab	CCCA06919_RdRp	OP774018	Betacoronavirus	Hibecovirus
CCCA06924	2021-12-07	Cameroon	Rhinolophus sp.	rectal swab	CCCA06924_RdRp	OP774033	Betacoronavirus	Hibecovirus
CCCA06928	2021-12-07	Cameroon	Rhinolophus sp.	rectal swab	CCCA06928_RdRp	OP774010	Betacoronavirus	Hibecovirus
CCCA06931	2021-12-07	Cameroon	Rhinolophus sp.	rectal swab	CCCA06931_RdRp	OP774012	Betacoronavirus	Hibecovirus
CCCA06933	2021-12-07	Cameroon	Rhinolophus sp.	rectal swab	CCCA06933_RdRp	OP774025	Betacoronavirus	Hibecovirus
CCCA06937	2021-12-07	Cameroon	Rhinolophus sp.	rectal swab	CCCA06937_RdRp	OP774006	Betacoronavirus	Hibecovirus
CCCA06941	2021-12-07	Cameroon	Rhinolophus sp.	rectal swab	CCCA06941_RdRp	OP774040	Betacoronavirus	Hibecovirus
CCCA06949	2021-12-08	Cameroon	Rhinolophus sp.	rectal swab	CCCA06949_RdRp	OP774038	Betacoronavirus	Hibecovirus
CCCA06962	2021-12-08	Cameroon	Rhinolophus sp.	rectal swab	CCCA06962_RdRp	OP774041	Betacoronavirus	Hibecovirus
CCCA06963	2021-12-08	Cameroon	Rhinolophus sp.	rectal swab	CCCA06963_RdRp	OP774002	Betacoronavirus	Hibecovirus
CCCA06966	2021-12-08	Cameroon	Hipposideros sp.	rectal swab	CCCA06966_RdRp	OP774023	Betacoronavirus	Hibecovirus
CCCA06967	2021-12-08	Cameroon	Hipposideros sp.	rectal swab	CCCA06967_RdRp	OP774019	Betacoronavirus	Hibecovirus
CCCA06970	2021-12-08	Cameroon	Hipposideros sp.	rectal swab	CCCA06970_RdRp	OP774042	Betacoronavirus	Hibecovirus
CCCA06971	2021-12-08	Cameroon	Hipposideros sp.	rectal swab	CCCA06971_RdRp	OP774021	Betacoronavirus	Hibecovirus
CCCA06972	2021-12-08	Cameroon	Hipposideros sp.	rectal swab	CCCA06972_RdRp	OP774026	Betacoronavirus	Hibecovirus
CCCA06974	2021-12-08	Cameroon	Hipposideros sp.	rectal swab	CCCA06974_RdRp	OP774024	Betacoronavirus	Hibecovirus
CCCA06984	2021-12-08	Cameroon	Rhinolophus sp.	rectal swab	CCCA06984_RdRp	OP774036	Betacoronavirus	Hibecovirus
CCCA06988	2021-12-08	Cameroon	Rhinolophus sp.	rectal swab	CCCA06988_RdRp	OP773982	Betacoronavirus	Sarbecovirus
CCCA06999	2021-12-09	Cameroon	Rhinolophus sp.	rectal swab	CCCA06999_RdRp	OP774569	Alphacoronavirus	Rhinacovirus
CCCA07003	2021-12-09	Cameroon	Hipposideros sp.	rectal swab	CCCA07003_RdRp	OP774034	Betacoronavirus	Hibecovirus
CCCA07004	2021-12-09	Cameroon	Hipposideros sp.	rectal swab	CCCA07004_RdRp	OP774547	Alphacoronavirus	Duvinacovirus
CCCA07005	2021-12-09	Cameroon	Rhinolophus sp.	rectal swab	CCCA07005_RdRp	OP774013	Betacoronavirus	Hibecovirus
CCCA07006	2021-12-09	Cameroon	Rhinolophus sp.	rectal swab	CCCA07006_RdRp	OP774568	Alphacoronavirus	Rhinacovirus
CCCA07014	2021-12-09	Cameroon	Rhinolophus sp.	rectal swab	CCCA07014_RdRp	OP773878	Betacoronavirus	Sarbecovirus
CCCA07015	2021-12-09	Cameroon	Rhinolophus sp.	rectal swab	CCCA07015_RdRp	OP774048	Betacoronavirus	Hibecovirus
CCCA07016	2021-12-09	Cameroon	Rhinolophus sp.	rectal swab	CCCA07016_RdRp	OP774494	Alphacoronavirus
CCCA07017	2021-12-09	Cameroon	Rhinolophus sp.	rectal swab	CCCA07017_RdRp	OP774039	Betacoronavirus	Hibecovirus
CCCA07019	2021-12-09	Cameroon	Rhinolophus sp.	rectal swab	CCCA07019_RdRp	OP774496	Alphacoronavirus
CCCA07022	2021-12-09	Cameroon	Rhinolophus sp.	rectal swab	CCCA07022_RdRp	OP774559	Alphacoronavirus	Rhinacovirus
CCCA07023	2021-12-09	Cameroon	Rhinolophus sp.	rectal swab	CCCA07023_RdRp	OP774030	Betacoronavirus	Hibecovirus
CCCA07024	2021-12-09	Cameroon	Rhinolophus sp.	rectal swab	CCCA07024_RdRp	OP774597	Alphacoronavirus	Rhinacovirus
CCCA07025	2021-12-09	Cameroon	Rhinolophus sp.	rectal swab	CCCA07025_RdRp	OP774022	Betacoronavirus	Hibecovirus
CCCA07028	2021-12-09	Cameroon	Rhinolophus sp.	rectal swab	CCCA07028_RdRp	OP774015	Betacoronavirus	Hibecovirus
CCCA07030	2021-12-09	Cameroon	Rhinolophus sp.	rectal swab	CCCA07030_RdRp	OP774001	Betacoronavirus	Hibecovirus
CCCA07034	2021-12-09	Cameroon	Rhinolophus sp.	rectal swab	CCCA07034_RdRp	OP774020	Betacoronavirus	Hibecovirus
CCCA07035	2021-12-09	Cameroon	Rhinolophus sp.	rectal swab	CCCA07035_RdRp	OP774044	Betacoronavirus	Hibecovirus
CCCA07038	2021-12-09	Cameroon	Rhinolophus sp.	rectal swab	CCCA07038_RdRp	OP773974	Betacoronavirus	Sarbecovirus
CCCA07042	2021-12-09	Cameroon	Rhinolophus sp.	rectal swab	CCCA07042_RdRp	OP773989	Betacoronavirus	Sarbecovirus
CCCA07046	2021-12-10	Cameroon	Rhinolophus sp.	rectal swab	CCCA07046_RdRp	OP774612	Alphacoronavirus	Rhinacovirus
CCCA07049	2021-12-10	Cameroon	Rhinolophus sp.	rectal swab	CCCA07049_RdRp	OP774031	Betacoronavirus	Hibecovirus
CCCA07060	2021-12-10	Cameroon	Rhinolophus sp.	rectal swab	CCCA07060_RdRp	OP774037	Betacoronavirus	Hibecovirus
CCCA07061	2021-12-10	Cameroon	Rhinolophus sp.	rectal swab	CCCA07061_RdRp	OP774607	Alphacoronavirus	Rhinacovirus
CCCA07062	2021-12-10	Cameroon	Rhinolophus sp.	rectal swab	CCCA07062_RdRp	OP774007	Betacoronavirus	Hibecovirus
CCCA07064	2021-12-11	Cameroon	Rhinolophus sp.	rectal swab	CCCA07064_RdRp	OP774516	Alphacoronavirus
CCCA07068	2021-12-11	Cameroon	Rhinolophus sp.	rectal swab	CCCA07068_RdRp	OP774003	Betacoronavirus	Hibecovirus
CCCA07070	2021-12-11	Cameroon	Rhinolophus sp.	rectal swab	CCCA07070_RdRp	OP774011	Betacoronavirus	Hibecovirus
CCCA07071	2021-12-11	Cameroon	Rhinolophus sp.	rectal swab	CCCA07071_RdRp	OP773882	Betacoronavirus	Sarbecovirus
CCCA07080	2021-12-11	Cameroon	Rhinolophus sp.	rectal swab	CCCA07080_RdRp	OP774507	Alphacoronavirus
CCCA07096	2021-12-13	Cameroon	Rhinolophus sp.	rectal swab	CCCA07096_RdRp	OP773944	Betacoronavirus	Sarbecovirus
CCCA07099	2021-12-13	Cameroon	Rhinolophus sp.	rectal swab	CCCA07099_RdRp	OP774492	Alphacoronavirus
CCCA07102	2022-01-28	Cameroon	Rhinolophus sp.	rectal swab	CCCA07102_RdRp	OP773901	Betacoronavirus	Sarbecovirus
CCCA07104	2022-01-28	Cameroon	Rhinolophus sp.	rectal swab	CCCA07104_RdRp	OP774509	Alphacoronavirus
CCCA07109	2022-01-28	Cameroon	Rhinolophus sp.	rectal swab	CCCA07109_RdRp	OP774519	Alphacoronavirus
CCCA07110	2022-01-28	Cameroon	Rhinolophus sp.	rectal swab	CCCA07110_RdRp	OP773915	Betacoronavirus	Sarbecovirus
CCCA07111	2022-01-28	Cameroon	Rhinolophus sp.	rectal swab	CCCA07111_RdRp	OP773903	Betacoronavirus	Sarbecovirus
CCCA07112	2022-01-28	Cameroon	Rhinolophus sp.	rectal swab	CCCA07112_RdRp	OP773898	Betacoronavirus	Sarbecovirus
CCCA07115	2022-01-28	Cameroon	Rhinolophus sp.	rectal swab	CCCA07115_RdRp	OP773904	Betacoronavirus	Sarbecovirus
CCCA07116	2022-01-28	Cameroon	Rhinolophus sp.	rectal swab	CCCA07116_RdRp	OP774512	Alphacoronavirus
CCCA07117	2022-01-28	Cameroon	Rhinolophus sp.	rectal swab	CCCA07117_RdRp	OP773914	Betacoronavirus	Sarbecovirus
CCCA07118	2022-01-28	Cameroon	Rhinolophus sp.	rectal swab	CCCA07118_RdRp	OP774508	Alphacoronavirus
CCCA07119	2022-01-28	Cameroon	Rhinolophus sp.	rectal swab	CCCA07119_RdRp	OP773907	Betacoronavirus	Sarbecovirus
CCCA07121	2022-01-28	Cameroon	Rhinolophus sp.	rectal swab	CCCA07121_RdRp	OP773881	Betacoronavirus	Sarbecovirus
CCCA07122	2022-01-28	Cameroon	Rhinolophus sp.	rectal swab	CCCA07122_RdRp	OP774560	Alphacoronavirus	Rhinacovirus
CCCA07123	2022-01-28	Cameroon	Rhinolophus sp.	rectal swab	CCCA07123_RdRp	OP773902	Betacoronavirus	Sarbecovirus
CCCA07128	2022-01-28	Cameroon	Rhinolophus sp.	rectal swab	CCCA07128_RdRp	OP774510	Alphacoronavirus
CCCA07129	2022-01-28	Cameroon	Rhinolophus sp.	rectal swab	CCCA07129_RdRp	OP774564	Alphacoronavirus	Rhinacovirus
CCCA07131	2022-01-28	Cameroon	Rhinolophus sp.	rectal swab	CCCA07131_RdRp	OP774613	Alphacoronavirus	Rhinacovirus
CCCA07132	2022-01-28	Cameroon	Rhinolophus sp.	rectal swab	CCCA07132_RdRp	OP774563	Alphacoronavirus	Rhinacovirus
CCCA07134	2022-01-28	Cameroon	Rhinolophus sp.	rectal swab	CCCA07134_RdRp	OP773906	Betacoronavirus	Sarbecovirus
CCCA07135	2022-01-28	Cameroon	Rhinolophus sp.	rectal swab	CCCA07135_RdRp	OP773899	Betacoronavirus	Sarbecovirus
CCCA07137	2022-01-28	Cameroon	Rhinolophus sp.	rectal swab	CCCA07137_RdRp	OP773909	Betacoronavirus	Sarbecovirus
CCCA07140	2022-01-28	Cameroon	Hipposideros sp.	rectal swab	CCCA07140_RdRp	OP774055	Betacoronavirus	Hibecovirus
CCCA07145	2022-01-28	Cameroon	Hipposideros sp.	rectal swab	CCCA07145_RdRp	OP774550	Alphacoronavirus	Duvinacovirus
CCCA07147	2022-01-28	Cameroon	Hipposideros sp.	rectal swab	CCCA07147_RdRp	OP773998	Betacoronavirus	Hibecovirus
CCCA07148	2022-01-28	Cameroon	Hipposideros sp.	rectal swab	CCCA07148_RdRp	OP773996	Betacoronavirus	Hibecovirus
CCCA07149	2022-01-28	Cameroon	Hipposideros sp.	rectal swab	CCCA07149_RdRp	OP774009	Betacoronavirus	Hibecovirus
CCCA07150	2022-01-29	Cameroon	Rhinolophus sp.	rectal swab	CCCA07150_RdRp	OP774514	Alphacoronavirus
CCCA07151	2022-01-29	Cameroon	Rhinolophus sp.	rectal swab	CCCA07151_RdRp	OP774502	Alphacoronavirus
CCCA07153	2022-01-29	Cameroon	Rhinolophus sp.	rectal swab	CCCA07153_RdRp	OP774572	Alphacoronavirus	Rhinacovirus
CCCA07154	2022-01-29	Cameroon	Rhinolophus sp.	rectal swab	CCCA07154_RdRp	OP773879	Betacoronavirus	Sarbecovirus
CCCA07160	2022-01-29	Cameroon	Hipposideros sp.	rectal swab	CCCA07160_RdRp	OP773994	Betacoronavirus	Hibecovirus
CCCA07161	2022-01-29	Cameroon	Hipposideros sp.	rectal swab	CCCA07161_RdRp	OP774049	Betacoronavirus	Hibecovirus
CCCA07162	2022-01-29	Cameroon	Hipposideros sp.	rectal swab	CCCA07162_RdRp	OP774029	Betacoronavirus	Hibecovirus
CCCA07170	2022-01-29	Cameroon	Hipposideros sp.	rectal swab	CCCA07170_RdRp	OP774032	Betacoronavirus	Hibecovirus
CCCA07175	2022-01-29	Cameroon	Hipposideros sp.	rectal swab	CCCA07175_RdRp	OP774551	Alphacoronavirus	Duvinacovirus
CCCA07177	2022-01-29	Cameroon	Hipposideros sp.	rectal swab	CCCA07177_RdRp	OP774546	Alphacoronavirus	Duvinacovirus
CCCA07178	2022-01-29	Cameroon	Hipposideros sp.	rectal swab	CCCA07178_RdRp	OP774542	Alphacoronavirus	Duvinacovirus
CCCA07179	2022-01-29	Cameroon	Hipposideros sp.	rectal swab	CCCA07179_RdRp	OP774027	Betacoronavirus	Hibecovirus
CCCA07188	2022-01-30	Cameroon	Rhinolophus sp.	rectal swab	CCCA07188_RdRp	OP773890	Betacoronavirus	Sarbecovirus
CCCA07189	2022-01-30	Cameroon	Rhinolophus sp.	rectal swab	CCCA07189_RdRp	OP774573	Alphacoronavirus	Rhinacovirus
CCCA07190	2022-01-30	Cameroon	Rhinolophus sp.	rectal swab	CCCA07190_RdRp	OP773880	Betacoronavirus	Sarbecovirus
CCCA07191	2022-01-30	Cameroon	Rhinolophus sp.	rectal swab	CCCA07191_RdRp	OP774562	Alphacoronavirus	Rhinacovirus
CCCA07192	2022-01-30	Cameroon	Rhinolophus sp.	rectal swab	CCCA07192_RdRp	OP774574	Alphacoronavirus	Rhinacovirus
CCCA07193	2022-01-30	Cameroon	Rhinolophus sp.	rectal swab	CCCA07193_RdRp	OP773884	Betacoronavirus	Sarbecovirus
CCCA07194	2022-01-30	Cameroon	Rhinolophus sp.	rectal swab	CCCA07194_RdRp	OP774611	Alphacoronavirus	Rhinacovirus
CCCA07195	2022-01-30	Cameroon	Rhinolophus sp.	rectal swab	CCCA07195_RdRp	OP773883	Betacoronavirus	Sarbecovirus
CCCA07196	2022-01-30	Cameroon	Rhinolophus sp.	rectal swab	CCCA07196_RdRp	OP773910	Betacoronavirus	Sarbecovirus
CCCA07198	2022-01-30	Cameroon	Rhinolophus sp.	rectal swab	CCCA07198_RdRp	OP774555	Alphacoronavirus	Rhinacovirus
CCCA07199	2022-01-30	Cameroon	Rhinolophus sp.	rectal swab	CCCA07199_RdRp	OP773891	Betacoronavirus	Sarbecovirus
CCCA07200	2022-01-30	Cameroon	Rhinolophus sp.	rectal swab	CCCA07200_RdRp	OP774504	Alphacoronavirus
CCCA07202	2022-01-30	Cameroon	Rhinolophus sp.	rectal swab	CCCA07202_RdRp	OP773905	Betacoronavirus	Sarbecovirus
CCCA07204	2022-01-30	Cameroon	Rhinolophus sp.	rectal swab	CCCA07204_RdRp	OP773913	Betacoronavirus	Sarbecovirus
CCCA07205	2022-01-30	Cameroon	Rhinolophus sp.	rectal swab	CCCA07205_RdRp	OP773916	Betacoronavirus	Sarbecovirus
CCCA07206	2022-01-30	Cameroon	Rhinolophus sp.	rectal swab	CCCA07206_RdRp	OP773892	Betacoronavirus	Sarbecovirus
CCCA07209	2022-01-30	Cameroon	Rhinolophus sp.	rectal swab	CCCA07209_RdRp	OP774518	Alphacoronavirus
CCCA07212	2022-01-30	Cameroon	Rhinolophus sp.	rectal swab	CCCA07212_RdRp	OP773911	Betacoronavirus	Sarbecovirus
CCCA07213	2022-01-30	Cameroon	Rhinolophus sp.	rectal swab	CCCA07213_RdRp	OP774506	Alphacoronavirus
CCCA07214	2022-01-30	Cameroon	Rhinolophus sp.	rectal swab	CCCA07214_RdRp	OP774517	Alphacoronavirus
CCCA07217	2022-01-30	Cameroon	Rhinolophus sp.	rectal swab	CCCA07217_RdRp	OP773991	Betacoronavirus	Sarbecovirus
CCCA07224	2022-01-30	Cameroon	Rhinolophus sp.	rectal swab	CCCA07224_RdRp	OP774557	Alphacoronavirus	Rhinacovirus
CCCA07226	2022-01-30	Cameroon	Rhinolophus sp.	rectal swab	CCCA07226_RdRp		Alphacoronavirus	Rhinacovirus
CCCA07227	2022-01-30	Cameroon	Rhinolophus sp.	rectal swab	CCCA07227_RdRp	OP774614	Alphacoronavirus	Rhinacovirus
CCCA07229	2022-01-30	Cameroon	Rhinolophus sp.	rectal swab	CCCA07229_RdRp	OP774553	Alphacoronavirus	Rhinacovirus
CCCA07230	2022-01-30	Cameroon	Rhinolophus sp.	rectal swab	CCCA07230_RdRp	OP773912	Betacoronavirus	Sarbecovirus
CCCA07231	2022-01-30	Cameroon	Rhinolophus sp.	rectal swab	CCCA07231_RdRp		Alphacoronavirus	Rhinacovirus
CCCA07232	2022-01-30	Cameroon	Rhinolophus sp.	rectal swab	CCCA07232_RdRp	OP774505	Alphacoronavirus
CCCA07233	2022-01-30	Cameroon	Rhinolophus sp.	rectal swab	CCCA07233_RdRp	OP774513	Alphacoronavirus
CCCA07234	2022-01-30	Cameroon	Rhinolophus sp.	rectal swab	CCCA07234_RdRp	OP774556	Alphacoronavirus	Rhinacovirus
CCCA07236	2022-01-30	Cameroon	Rhinolophus sp.	rectal swab	CCCA07236_RdRp	OP774610	Alphacoronavirus	Rhinacovirus
CCCA07238	2022-01-30	Cameroon	Rhinolophus sp.	rectal swab	CCCA07238_RdRp	OP773893	Betacoronavirus	Sarbecovirus
CCCA07242	2022-01-31	Cameroon	Rhinolophus sp.	rectal swab	CCCA07242_RdRp	OP774604	Alphacoronavirus	Rhinacovirus
CCCA07243	2022-01-31	Cameroon	Rhinolophus sp.	rectal swab	CCCA07243_RdRp	OP773885	Betacoronavirus	Sarbecovirus
CCCA07244	2022-01-31	Cameroon	Rhinolophus sp.	rectal swab	CCCA07244_RdRp	OP773908	Betacoronavirus	Sarbecovirus
CCCA07245	2022-01-31	Cameroon	Rhinolophus sp.	rectal swab	CCCA07245_RdRp	OP773886	Betacoronavirus	Sarbecovirus
CCCA07246	2022-02-01	Cameroon	Rhinolophus sp.	rectal swab	CCCA07246_RdRp	OP773895	Betacoronavirus	Sarbecovirus
CCCA07247	2022-02-01	Cameroon	Rhinolophus sp.	rectal swab	CCCA07247_RdRp	OP774565	Alphacoronavirus	Rhinacovirus
CCCA07248	2022-02-01	Cameroon	Rhinolophus sp.	rectal swab	CCCA07248_RdRp	OP774554	Alphacoronavirus	Rhinacovirus
CCCA07249	2022-02-01	Cameroon	Rhinolophus sp.	rectal swab	CCCA07249_RdRp		Alphacoronavirus	Rhinacovirus
CCCA07250	2022-02-01	Cameroon	Rhinolophus sp.	rectal swab	CCCA07250_RdRp	OP774503	Alphacoronavirus
CCCA07251	2022-02-01	Cameroon	Rhinolophus sp.	rectal swab	CCCA07251_RdRp	OP773897	Betacoronavirus	Sarbecovirus
CCCA07252	2022-02-01	Cameroon	Rhinolophus sp.	rectal swab	CCCA07252_RdRp	OP773896	Betacoronavirus	Sarbecovirus
CCCA07253	2022-02-01	Cameroon	Rhinolophus sp.	rectal swab	CCCA07253_RdRp	OP774558	Alphacoronavirus	Rhinacovirus
CCCA07254	2022-02-01	Cameroon	Rhinolophus sp.	rectal swab	CCCA07254_RdRp	OP773887	Betacoronavirus	Sarbecovirus
CCCA07255	2022-02-01	Cameroon	Rhinolophus sp.	rectal swab	CCCA07255_RdRp	OP773894	Betacoronavirus	Sarbecovirus
CCCA07257	2022-02-01	Cameroon	Rhinolophus sp.	rectal swab	CCCA07257_RdRp	OP774497	Alphacoronavirus
CCCA07258	2022-02-01	Cameroon	Rhinolophus sp.	rectal swab	CCCA07258_RdRp	OP773900	Betacoronavirus	Sarbecovirus
CCCA07260	2022-02-01	Cameroon	Rhinolophus sp.	rectal swab	CCCA07260_RdRp	OP773888	Betacoronavirus	Sarbecovirus
CCCA07263	2022-02-04	Cameroon	Eidolon helvum	rectal swab	CCCA07263_RdRp	OP774172	Betacoronavirus	Nobecovirus	clade E. helvum
CCCA07264	2022-02-04	Cameroon	Eidolon helvum	rectal swab	CCCA07264_RdRp	OP774276	Betacoronavirus	Nobecovirus	clade E. helvum
CCCA07266	2022-02-04	Cameroon	Eidolon helvum	rectal swab	CCCA07266_RdRp	OP774271	Betacoronavirus	Nobecovirus	clade E. helvum
CCCA07267	2022-02-04	Cameroon	Eidolon helvum	rectal swab	CCCA07267_RdRp	OP774221	Betacoronavirus	Nobecovirus	clade E. helvum
CCCA07278	2022-03-05	Cameroon	Eidolon helvum	rectal swab	CCCA07278_RdRp	OP774209	Betacoronavirus	Nobecovirus	clade E. helvum
CCCA07279	2022-03-05	Cameroon	Eidolon helvum	rectal swab	CCCA07279_RdRp	OP774241	Betacoronavirus	Nobecovirus	clade E. helvum
CCCA07281	2022-02-05	Cameroon	Eidolon helvum	rectal swab	CCCA07281_RdRp	OP774248	Betacoronavirus	Nobecovirus	clade E. helvum
CCCA07287	2022-02-05	Cameroon	Eidolon helvum	rectal swab	CCCA07287_RdRp	OP774133	Betacoronavirus	Nobecovirus	clade E. helvum
CCCA07288	2022-02-05	Cameroon	Eidolon helvum	rectal swab	CCCA07288_RdRp	OP774288	Betacoronavirus	Nobecovirus	clade E. helvum
CCCA07295	2022-02-19	Cameroon	Rhinolophus sp.	rectal swab	CCCA07295_RdRp	OP773889	Betacoronavirus	Sarbecovirus
CCCA07296	2022-02-19	Cameroon	Rhinolophus sp.	rectal swab	CCCA07296_RdRp	OP774498	Alphacoronavirus
CCCA07297	2022-02-19	Cameroon	Rhinolophus sp.	rectal swab	CCCA07297_RdRp	OP774571	Alphacoronavirus	Rhinacovirus
CCCA07298	2022-02-19	Cameroon	Rhinolophus sp.	rectal swab	CCCA07298_RdRp	OP774500	Alphacoronavirus
CCCA07302	2022-02-19	Cameroon	Rhinolophus sp.	rectal swab	CCCA07302_RdRp	OP774279	Betacoronavirus	Nobecovirus	clade E. helvum
CCCA07307	2022-02-19	Cameroon	Rhinolophus sp.	rectal swab	CCCA07307_RdRp	OP774561	Alphacoronavirus	Rhinacovirus
CCCA07310	2022-02-19	Cameroon	Rhinolophus sp.	rectal swab	CCCA07310_RdRp	OP774499	Alphacoronavirus
CCCA07315	2022-02-20	Cameroon	Rhinolophus sp.	rectal swab	CCCA07315_RdRp	OP774501	Alphacoronavirus
CCCA07321	2022-02-20	Cameroon	Rhinolophus sp.	rectal swab	CCCA07321_RdRp	OP774511	Alphacoronavirus
CCCA07323	2022-02-20	Cameroon	Rhinolophus sp.	rectal swab	CCCA07323_RdRp	OP774570	Alphacoronavirus	Rhinacovirus
CCCA07325	2022-02-20	Cameroon	Rhinolophus sp.	rectal swab	CCCA07325_RdRp	OP774566	Alphacoronavirus	Rhinacovirus
CCCA07330	2022-02-21	Cameroon	Rousettus aegyptiacus	rectal swab	CCCA07330_RdRp	OP774404	Betacoronavirus	Nobecovirus	clade Rousettus aegyptiacus (HKU9)
CCCA07332	2022-02-21	Cameroon	Rousettus aegyptiacus	rectal swab	CCCA07332_RdRp	OP774438	Betacoronavirus	Nobecovirus	clade Rousettus aegyptiacus (HKU9)
CCCA07334	2022-02-21	Cameroon	Rousettus aegyptiacus	rectal swab	CCCA07334_RdRp	OP774416	Betacoronavirus	Nobecovirus	clade Rousettus aegyptiacus (HKU9)
CCCA07336	2022-02-21	Cameroon	Rousettus aegyptiacus	rectal swab	CCCA07336_RdRp	OP774316	Betacoronavirus	Nobecovirus	clade Rousettus aegyptiacus
CCCA07337	2022-02-21	Cameroon	Rousettus aegyptiacus	rectal swab	CCCA07337_RdRp	OP774436	Betacoronavirus	Nobecovirus	clade Rousettus aegyptiacus (HKU9)
CCGU00033	2016-02-21	Guinea	Epomophorus gambianus	rectal swab	CCGU00033_RdRp	MT586830	Betacoronavirus	Nobecovirus	clade Epomophorus/Micropteropus/Epomops
CCGU00035	2016-02-21	Guinea	Epomophorus gambianus	faeces	CCGU00035_RdRp	MT586832	Betacoronavirus	Nobecovirus	clade Epomophorus/Micropteropus/Epomops
CCGU00039	2016-04-20	Guinea	Eidolon helvum	rectal swab	CCGU00039_RdRp	MT586833	Betacoronavirus	Nobecovirus	clade E. helvum
CCGU00081	2016-05-31	Guinea	Hipposideros sp.	faeces	CCGU00081_RdRp	MT586836	Alphacoronavirus	Duvinacovirus
CCGU00082	2016-05-31	Guinea	Hipposideros sp.	rectal swab	CCGU00082_RdRp	MT586837	Alphacoronavirus	Duvinacovirus
CCGU00085	2016-05-31	Guinea	Hipposideros sp.	rectal swab	CCGU00085_RdRp	MT586838; MT586839	Alphacoronavirus	Duvinacovirus
CCGU00087	2016-05-31	Guinea	Hipposideros sp.	rectal swab	CCGU00087_RdRp	MT58684; MT586842	Alphacoronavirus	Duvinacovirus
CCGU00102	2016-07-21	Guinea	Lissonycteris angolensis	rectal swab	CCGU00102_RdRp	MT586844	Betacoronavirus	Nobecovirus	clade Lissonycteris/Myonycteris
CCGU00115	2016-07-22	Guinea	Rousettus aegyptiacus	oral swab	CCGU00115_RdRp	MT586846	Alphacoronavirus	Decacovirus
CCGU00137	2016-07-24	Guinea	Epomophorus gambianus	rectal swab	CCGU00137_RdRp	MT586847	Betacoronavirus	Nobecovirus	clade Epomophorus/Micropteropus/Epomops
CCGU00142	2016-07-27	Guinea	Epomophorus gambianus	rectal swab	CCGU00142_RdRp	MT586848	Betacoronavirus	Nobecovirus	clade Epomophorus/Micropteropus/Epomops
CCGU00168	2016-09-22	Guinea	Rhinolophus sp.	faeces	CCGU00168_RdRp	MT586849	Alphacoronavirus
CCGU00269	2016-09-29	Guinea	Hipposideros sp.	faeces	CCGU00269_RdRp	MT586852	Betacoronavirus	Hibecovirus
CCGU00316	2016-10-27	Guinea	Rousettus aegyptiacus	rectal swab	CCGU00316_RdRp	MT586853	Betacoronavirus	Nobecovirus	clade Rousettus aegyptiacus (HKU9)
CCGU00337	2016-10-29	Guinea	Rousettus aegyptiacus	rectal swab	CCGU00337_RdRp	MT586854	Betacoronavirus	Nobecovirus	clade Rousettus aegyptiacus (HKU9)
CCGU00399	2016-11-02	Guinea	Rousettus aegyptiacus	rectal swab	CCGU00399_RdRp	MT586855	Betacoronavirus	Nobecovirus	clade Rousettus aegyptiacus
CCGU00424	2016-11-03	Guinea	Rousettus aegyptiacus	rectal swab	CCGU00424_RdRp	MT586856	Betacoronavirus	Nobecovirus	clade Rousettus aegyptiacus (HKU9)
CCGU00445	2016-12-05	Guinea	Rousettus aegyptiacus	oral swab	CCGU00445_RdRp	MT586857	Alphacoronavirus	Decacovirus
CCGU00453	2016-12-06	Guinea	Rousettus aegyptiacus	oral swab	CCGU00453_RdRp_S	MT586858-586859	Alphacoronavirus	Decacovirus
CCGU00453	2016-12-06	Guinea	Rousettus aegyptiacus	rectal swab	CCGU00453_RdRp_R	MT586858-586859	Betacoronavirus	Nobecovirus	clade Rousettus aegyptiacus
CCGU00458	2016-12-06	Guinea	Rousettus aegyptiacus	oral swab	CCGU00458_RdRp	MT586860	Alphacoronavirus	Decacovirus
CCGU00467	2016-12-07	Guinea	Rousettus aegyptiacus	oral swab	CCGU00467_RdRp	MT586861	Alphacoronavirus	Decacovirus
CCGU00481	2016-12-07	Guinea	Rousettus aegyptiacus	oral swab	CCGU00481_RdRp	MT586863	Alphacoronavirus	Decacovirus
CCGU00489	2016-12-10	Guinea	Nanonycteris sp.	rectal swab	CCGU00489_RdRp	MT586864	Betacoronavirus	Nobecovirus	clade Epomophorus/Micropteropus/Epomops
CCGU00502	2016-12-12	Guinea	Eidolon helvum	rectal swab	CCGU00502_RdRp	MT586866	Betacoronavirus	Nobecovirus	clade E. helvum
CCGU00705	2017-02-15	Guinea	Epomophorus gambianus	rectal swab	CCGU00705_RdRp	OP774325	Betacoronavirus	Nobecovirus	clade Epomophorus/Micropteropus/Epomops
CCGU00709	2017-02-15	Guinea	Epomophorus gambianus	rectal swab	CCGU00709_RdRp	OP774326	Betacoronavirus	Nobecovirus	clade Epomophorus/Micropteropus/Epomops
CCGU00926	2017-05-02	Guinea	Epomophorus gambianus	rectal swab	CCGU00926_RdRp	OP774349	Betacoronavirus	Nobecovirus	clade Epomophorus/Micropteropus/Epomops
CCGU00930	2017-05-02	Guinea	Epomophorus gambianus	rectal swab	CCGU00930_RdRp	OP774344	Betacoronavirus	Nobecovirus	clade Epomophorus/Micropteropus/Epomops
CCGU00983	2017-07-05	Guinea	Rousettus aegyptiacus	rectal swab	CCGU00983_RdRp	OP774458	Betacoronavirus	Nobecovirus	clade Rousettus aegyptiacus (HKU9)
CCGU01027	2017-07-07	Guinea	Rousettus aegyptiacus	rectal swab	CCGU01027_RdRp	OP774398	Betacoronavirus	Nobecovirus	clade Rousettus aegyptiacus (HKU9)
CCGU01031	2017-07-07	Guinea	Rousettus aegyptiacus	rectal swab	CCGU01031_RdRp	OP774421	Betacoronavirus	Nobecovirus	clade Rousettus aegyptiacus (HKU9)
CCGU01038	2017-07-08	Guinea	Epomophorus gambianus	rectal swab	CCGU01038_RdRp	OP774332	Betacoronavirus	Nobecovirus	clade Epomophorus/Micropteropus/Epomops
CCGU01081	2017-07-12	Guinea	Rousettus aegyptiacus	rectal swab	CCGU01081_RdRp	OP774391	Betacoronavirus	Nobecovirus	clade Rousettus aegyptiacus (HKU9)
CCGU01089	2017-07-12	Guinea	Epomophorus gambianus	rectal swab	CCGU01089_RdRp	OP774392	Betacoronavirus	Nobecovirus	clade Rousettus aegyptiacus (HKU9)
CCGU01259	2017-08-20	Guinea	Hipposideros sp.	oral swab	CCGU01259_RdRp	OP774334	Betacoronavirus	Nobecovirus	clade Epomophorus/Micropteropus/Epomops
CCGU01324	2017-09-19	Guinea	Eidolon helvum	rectal swab	CCGU01324_RdRp	OP774201	Betacoronavirus	Nobecovirus	clade E. helvum
CCGU01326	2017-09-19	Guinea	Eidolon helvum	rectal swab	CCGU01326_RdRp	OP774303	Betacoronavirus	Nobecovirus	clade E. helvum
CCGU01327	2017-09-19	Guinea	Eidolon helvum	rectal swab	CCGU01327_RdRp	OP774236	Betacoronavirus	Nobecovirus	clade E. helvum
CCGU01330	2017-09-19	Guinea	Epomophorus gambianus	rectal swab	CCGU01330_RdRp	OP774375	Betacoronavirus	Nobecovirus	clade Epomophorus/Micropteropus/Epomops
CCGU01336	2017-09-20	Guinea	Rousettus aegyptiacus	rectal swab	CCGU01336_RdRp	OP774523	Alphacoronavirus	Decacovirus
CCGU01338	2017-09-21	Guinea	Rousettus aegyptiacus	rectal swab	CCGU01338_RdRp	OP774401	Betacoronavirus	Nobecovirus	clade Rousettus aegyptiacus (HKU9)
CCGU01341	2017-09-21	Guinea	Rousettus aegyptiacus	rectal swab	CCGU01341_RdRp	OP774411	Betacoronavirus	Nobecovirus	clade Rousettus aegyptiacus (HKU9)
CCGU01345	2017-09-21	Guinea	Rousettus aegyptiacus	rectal swab	CCGU01345_RdRp	OP774425	Betacoronavirus	Nobecovirus	clade Rousettus aegyptiacus (HKU9)
CCGU01461	2017-10-25	Guinea	Epomophorus gambianus	rectal swab	CCGU01461_RdRp	OP774337	Betacoronavirus	Nobecovirus	clade Epomophorus/Micropteropus/Epomops
CCGU01465	2017-10-25	Guinea	Epomophorus gambianus	rectal swab	CCGU01465_RdRp	OP774330	Betacoronavirus	Nobecovirus	clade Epomophorus/Micropteropus/Epomops
CCGU01542	2017-11-01	Guinea	Rousettus aegyptiacus	rectal swab	CCGU01542_RdRp	OP774442	Betacoronavirus	Nobecovirus	clade Rousettus aegyptiacus (HKU9)
CCGU01569	2017-11-28	Guinea	Epomophorus gambianus	rectal swab	CCGU01569_RdRp	OP774360	Betacoronavirus	Nobecovirus	clade Epomophorus/Micropteropus/Epomops
CCGU01579	2017-11-29	Guinea	Eidolon helvum	rectal swab	CCGU01579_RdRp	OP774197	Betacoronavirus	Nobecovirus	clade E. helvum
CCGU01589	2017-11-30	Guinea	Eidolon helvum	rectal swab	CCGU01589_RdRp	OP774237	Betacoronavirus	Nobecovirus	clade E. helvum
CCGU01609	2017-12-03	Guinea	Epomophorus gambianus	rectal swab	CCGU01609_RdRp	OP774331	Betacoronavirus	Nobecovirus	clade Epomophorus/Micropteropus/Epomops
CCGU01617	2017-12-04	Guinea	Eidolon helvum	rectal swab	CCGU01617_RdRp	OP774275	Betacoronavirus	Nobecovirus	clade E. helvum
CCGU01626	2018-01-07	Guinea	Rousettus aegyptiacus	rectal swab	CCGU01626_RdRp	OP774412	Betacoronavirus	Nobecovirus	clade Rousettus aegyptiacus (HKU9)
CCGU01628	2018-01-07	Guinea	Rousettus aegyptiacus	rectal swab	CCGU01628_RdRp	OP774439	Betacoronavirus	Nobecovirus	clade Rousettus aegyptiacus (HKU9)
CCGU01685	2018-01-12	Guinea	Micropteropus pusillus	rectal swab	CCGU01685_RdRp	OP774329	Betacoronavirus	Nobecovirus	clade Epomophorus/Micropteropus/Epomops
CCGU01686	2018-01-13	Guinea	Eidolon helvum	rectal swab	CCGU01686_RdRp	OP774161	Betacoronavirus	Nobecovirus	clade E. helvum
CCGU01687	2018-01-14	Guinea	Epomops sp.	rectal swab	CCGU01687_RdRp	OP774363	Betacoronavirus	Nobecovirus	clade Epomophorus/Micropteropus/Epomops
CCGU01698	2018-01-15	Guinea	Rousettus aegyptiacus	rectal swab	CCGU01698_RdRp	OP774162	Betacoronavirus	Nobecovirus	clade E. helvum
CCGU01705	2018-01-15	Guinea	Rousettus aegyptiacus	rectal swab	CCGU01705_RdRp	OP774405	Betacoronavirus	Nobecovirus	clade Rousettus aegyptiacus (HKU9)
CCGU01712	2018-01-16	Guinea	Rousettus aegyptiacus	rectal swab	CCGU01712_RdRp	OP774395	Betacoronavirus	Nobecovirus	clade Rousettus aegyptiacus (HKU9)
CCGU01727	2018-01-17	Guinea	Rousettus aegyptiacus	rectal swab	CCGU01727_RdRp	OP774315	Betacoronavirus	Nobecovirus	clade Rousettus aegyptiacus
CCGU01733	2018-01-17	Guinea	Rousettus aegyptiacus	rectal swab	CCGU01733_RdRp	OP774396	Betacoronavirus	Nobecovirus	clade Rousettus aegyptiacus (HKU9)
CCGU01750	2018-01-18	Guinea	Hypsygnatus monstruosus	rectal swab	CCGU01750_RdRp	OP774419	Betacoronavirus	Nobecovirus	clade Rousettus aegyptiacus (HKU9)
CCGU01770	2018-01-19	Guinea	Rousettus aegyptiacus	rectal swab	CCGU01770_RdRp	OP774399	Betacoronavirus	Nobecovirus	clade Rousettus aegyptiacus (HKU9)
CCGU01774	2018-01-19	Guinea	Rousettus aegyptiacus	rectal swab	CCGU01774_RdRp	OP774400	Betacoronavirus	Nobecovirus	clade Rousettus aegyptiacus (HKU9)
CCGU01775	2018-01-19	Guinea	Hypsygnatus monstruosus	rectal swab	CCGU01775_RdRp	OP774376	Betacoronavirus	Nobecovirus	clade Epomophorus/Micropteropus/Epomops
CCGU02072	2018-04-27	Guinea	Epomophorus gambianus	rectal swab	CCGU02072_RdRp	OP774443	Betacoronavirus	Nobecovirus	clade Rousettus aegyptiacus (HKU9)
CCGU02076	2018-04-27	Guinea	Eidolon helvum	rectal swab	CCGU02076_RdRp	OP774202	Betacoronavirus	Nobecovirus	clade E. helvum
CCGU02077	2018-04-27	Guinea	Eidolon helvum	rectal swab	CCGU02077_RdRp	OP774272	Betacoronavirus	Nobecovirus	clade E. helvum
CCGU02079	2018-04-27	Guinea	Epomophorus gambianus	rectal swab	CCGU02079_RdRp	OP774324	Betacoronavirus	Nobecovirus	clade Epomophorus/Micropteropus/Epomops
CCGU02080	2018-04-27	Guinea	Eidolon helvum	rectal swab	CCGU02080_RdRp	OP774223	Betacoronavirus	Nobecovirus	clade E. helvum
CCGU02081	2018-04-27	Guinea	Eidolon helvum	rectal swab	CCGU02081_RdRp	OP774192	Betacoronavirus	Nobecovirus	clade E. helvum
CCGU02084	2018-04-27	Guinea	Eidolon helvum	rectal swab	CCGU02084_RdRp	OP774348	Betacoronavirus	Nobecovirus	clade Epomophorus/Micropteropus/Epomops
CCGU02088	2018-04-28	Guinea	Epomophorus gambianus	rectal swab	CCGU02088_RdRp	OP774357	Betacoronavirus	Nobecovirus	clade Epomophorus/Micropteropus/Epomops
CCGU02092	2018-04-28	Guinea	Epomophorus gambianus	rectal swab	CCGU02092_RdRp	OP774322	Betacoronavirus	Nobecovirus	clade Epomophorus/Micropteropus/Epomops
CCGU02094	2018-04-28	Guinea	Epomophorus gambianus	rectal swab	CCGU02094_RdRp	OP774323	Betacoronavirus	Nobecovirus	clade Epomophorus/Micropteropus/Epomops
CCGU02209	2018-06-02	Guinea	Epomophorus gambianus	rectal swab	CCGU02209_RdRp	OP774361	Betacoronavirus	Nobecovirus	clade Epomophorus/Micropteropus/Epomops
CCGU02212	2018-06-02	Guinea	Epomophorus gambianus	rectal swab	CCGU02212_RdRp	OP774333	Betacoronavirus	Nobecovirus	clade Epomophorus/Micropteropus/Epomops
CCGU02326	2018-06-10	Guinea	Rousettus aegyptiacus	rectal swab	CCGU02326_RdRp	OP774163	Betacoronavirus	Nobecovirus	clade E. helvum
CCGU02349	2018-07-09	Guinea	Chaerephon pumilus	oral swab	CCGU02349_RdRp	OP774358	Betacoronavirus	Nobecovirus	clade Epomophorus/Micropteropus/Epomops
CCGU02352	2018-07-10	Guinea	Chaerephon sp.	oral swab	CCGU02352_RdRp	OP774359	Betacoronavirus	Nobecovirus	clade Epomophorus/Micropteropus/Epomops
CCGU02354	2018-07-10	Guinea	Chaerephon sp.	oral swab	CCGU02354_RdRp	OP774350	Betacoronavirus	Nobecovirus	clade Epomophorus/Micropteropus/Epomops
CCGU02355	2018-07-10	Guinea	Chaerephon pumilus	oral swab	CCGU02355_RdRp	OP774388	Betacoronavirus	Nobecovirus	clade Epomophorus/Micropteropus/Epomops
CCGU02356	2018-07-10	Guinea	Epomophorus gambianus	oral swab	CCGU02356_RdRp	OP774345	Betacoronavirus	Nobecovirus	clade Epomophorus/Micropteropus/Epomops
CCGU02503	2018-07-20	Guinea	Eidolon helvum	rectal swab	CCGU02503_RdRp	OP774083	Betacoronavirus	Nobecovirus	clade E. helvum
CCGU02504	2018-07-20	Guinea	Eidolon helvum	rectal swab	CCGU02504_RdRp	OP774185	Betacoronavirus	Nobecovirus	clade E. helvum
CCGU02505	2018-07-20	Guinea	Eidolon helvum	rectal swab	CCGU02505_RdRp	OP774082	Betacoronavirus	Nobecovirus	clade E. helvum
CCGU02506	2018-07-20	Guinea	Eidolon helvum	rectal swab	CCGU02506_RdRp	OP774218	Betacoronavirus	Nobecovirus	clade E. helvum
CCGU02511	2018-07-20	Guinea	Eidolon helvum	rectal swab	CCGU02511_RdRp	OP774274	Betacoronavirus	Nobecovirus	clade E. helvum
CCGU02513	2018-07-20	Guinea	Eidolon helvum	rectal swab	CCGU02513_RdRp	OP774062	Betacoronavirus	Nobecovirus	clade E. helvum
CCGU02515	2018-07-21	Guinea	Rousettus aegyptiacus	rectal swab	CCGU02515_RdRp	OP774415	Betacoronavirus	Nobecovirus	clade Rousettus aegyptiacus (HKU9)
CCGU02517	2018-07-21	Guinea	Rousettus aegyptiacus	rectal swab	CCGU02517_RdRp	OP774470	Alphacoronavirus
CCGU02521	2018-07-21	Guinea	Rousettus aegyptiacus	rectal swab	CCGU02521_RdRp	OP774467	Alphacoronavirus
CCGU02522	2018-07-21	Guinea	Rousettus aegyptiacus	rectal swab	CCGU02522_RdRp	OP774475	Alphacoronavirus
CCGU02537	2018-08-20	Guinea	Epomophorus gambianus	rectal swab	CCGU02537_RdRp	OP774476	Alphacoronavirus
CCGU02544	2018-08-21	Guinea	Eidolon helvum	rectal swab	CCGU02544_RdRp	OP774073	Betacoronavirus	Nobecovirus	clade E. helvum
CCGU02545	2018-08-21	Guinea	Epomophorus gambianus	rectal swab	CCGU02545_RdRp	OP774374	Betacoronavirus	Nobecovirus	clade Epomophorus/Micropteropus/Epomops
CCGU02548	2018-08-21	Guinea	Eidolon helvum	rectal swab	CCGU02548_RdRp	OP774211	Betacoronavirus	Nobecovirus	clade E. helvum
CCGU02550	2018-08-21	Guinea	Epomophorus gambianus	rectal swab	CCGU02550_RdRp	OP774373	Betacoronavirus	Nobecovirus	clade Epomophorus/Micropteropus/Epomops
CCGU02553	2018-08-21	Guinea	Eidolon helvum	rectal swab	CCGU02553_RdRp	OP774203	Betacoronavirus	Nobecovirus	clade E. helvum
CCGU02647	2018-08-25	Guinea	Rousettus aegyptiacus	rectal swab	CCGU02647_RdRp	OP774394	Betacoronavirus	Nobecovirus	clade Rousettus aegyptiacus (HKU9)
CCGU02648	2018-08-25	Guinea	Rousettus aegyptiacus	rectal swab	CCGU02648_RdRp	OP774414	Betacoronavirus	Nobecovirus	clade Rousettus aegyptiacus (HKU9)
CCGU02657	2018-08-26	Guinea	Rousettus aegyptiacus	rectal swab	CCGU02657_RdRp	OP774413	Betacoronavirus	Nobecovirus	clade Rousettus aegyptiacus (HKU9)
CCGU02702	2018-08-31	Guinea	Eidolon helvum	rectal swab	CCGU02702_RdRp	OP774204	Betacoronavirus	Nobecovirus	clade E. helvum
CCGU02707	2018-09-01	Guinea	Eidolon helvum	rectal swab	CCGU02707_RdRp	OP774268	Betacoronavirus	Nobecovirus	clade E. helvum
CCGU02709	2018-09-01	Guinea	Eidolon helvum	rectal swab	CCGU02709_RdRp	OP774176	Betacoronavirus	Nobecovirus	clade E. helvum
CCGU02710	2018-09-01	Guinea	Eidolon helvum	rectal swab	CCGU02710_RdRp	OP774212	Betacoronavirus	Nobecovirus	clade E. helvum
CCGU02713	2018-09-01	Guinea	Epomophorus gambianus	rectal swab	CCGU02713_RdRp	OP774346	Betacoronavirus	Nobecovirus	clade Epomophorus/Micropteropus/Epomops
CCGU02714	2018-09-01	Guinea	Eidolon helvum	rectal swab	CCGU02714_RdRp	OP774468	Alphacoronavirus
CCGU02758	2018-09-24	Guinea	Rousettus aegyptiacus	rectal swab	CCGU02758_RdRp	OP774352	Betacoronavirus	Nobecovirus	clade Epomophorus/Micropteropus/Epomops
CCGU02763	2018-09-24	Guinea	Rousettus aegyptiacus	rectal swab	CCGU02763_RdRp	OP774524	Alphacoronavirus	Decacovirus
CCGU02847	2018-10-01	Guinea	Rousettus aegyptiacus	rectal swab	CCGU02847_RdRp	OP774327	Betacoronavirus	Nobecovirus	clade Epomophorus/Micropteropus/Epomops
CCGU02865	2018-11-01	Guinea	Rousettus aegyptiacus	rectal swab	CCGU02865_RdRp	OP774402	Betacoronavirus	Nobecovirus	clade Rousettus aegyptiacus (HKU9)
CCGU02870	2018-11-01	Guinea	Rousettus aegyptiacus	rectal swab	CCGU02870_RdRp	OP774407	Betacoronavirus	Nobecovirus	clade Rousettus aegyptiacus (HKU9)
CCGU02882	2018-11-02	Guinea	Rousettus aegyptiacus	rectal swab	CCGU02882_RdRp	OP774441	Betacoronavirus	Nobecovirus	clade Rousettus aegyptiacus (HKU9)
CCGU02921	2018-11-06	Guinea	Rousettus aegyptiacus	rectal swab	CCGU02921_RdRp	OP774457	Betacoronavirus	Nobecovirus	clade Rousettus aegyptiacus (HKU9)
CCGU02937	2018-11-07	Guinea	Rousettus aegyptiacus	rectal swab	CCGU02937_RdRp	OP774364	Betacoronavirus	Nobecovirus	clade Epomophorus/Micropteropus/Epomops
CCGU02942	2018-11-07	Guinea	Rousettus aegyptiacus	rectal swab	CCGU02942_RdRp	OP774473	Alphacoronavirus
CCGU02943	2018-11-07	Guinea	Rousettus aegyptiacus	rectal swab	CCGU02943_RdRp	OP774410	Betacoronavirus	Nobecovirus	clade Rousettus aegyptiacus (HKU9)
CCGU02947	2018-11-07	Guinea	Eidolon helvum	rectal swab	CCGU02947_RdRp	OP774186	Betacoronavirus	Nobecovirus	clade E. helvum
CCGU02960	2018-12-05	Guinea	Epomops sp.	rectal swab	CCGU02960_RdRp	OP774351	Betacoronavirus	Nobecovirus	clade Epomophorus/Micropteropus/Epomops
CCGU03003	2018-12-09	Guinea	Hypsygnatus monstruosus	rectal swab	CCGU03003_RdRp	OP774247	Betacoronavirus	Nobecovirus	clade Rousettus aegyptiacus (HKU9)
CCGU03068	2019-02-27	Guinea	Epomophorus gambianus	rectal swab	CCGU03068_RdRp	OP774479	Alphacoronavirus
CCGU03113	2019-03-02	Guinea	Eidolon helvum	rectal swab	CCGU03113_RdRp	OP774224	Betacoronavirus	Nobecovirus	clade E. helvum
CCGU03118	2019-03-03	Guinea	Epomophorus gambianus	rectal swab	CCGU03118_RdRp	OP774365	Betacoronavirus	Nobecovirus	clade Epomophorus/Micropteropus/Epomops
CCGU03120	2019-03-03	Guinea	Epomophorus gambianus	rectal swab	CCGU03120_RdRp	OP774390	Betacoronavirus	Nobecovirus	clade Epomophorus/Micropteropus/Epomops
CCGU03121	2019-03-04	Guinea	Epomophorus gambianus	rectal swab	CCGU03121_RdRp	OP774356	Betacoronavirus	Nobecovirus	clade Epomophorus/Micropteropus/Epomops
CCGU03122	2019-03-04	Guinea	Epomophorus gambianus	rectal swab	CCGU03122_RdRp	OP774353	Betacoronavirus	Nobecovirus	clade Epomophorus/Micropteropus/Epomops
CCGU03156	2019-05-06	Guinea	Epomophorus gambianus	rectal swab	CCGU03156_RdRp	OP774362	Betacoronavirus	Nobecovirus	clade Epomophorus/Micropteropus/Epomops
CCGU03187	2019-05-09	Guinea	Rousettus aegyptiacus	rectal swab	CCGU03187_RdRp	OP774437	Betacoronavirus	Nobecovirus	clade Rousettus aegyptiacus (HKU9)
CCGU03230	2019-07-01	Guinea	Eidolon helvum	rectal swab	CCGU03230_RdRp	OP774471	Alphacoronavirus
CCGU03234	2019-07-02	Guinea	Eidolon helvum	rectal swab	CCGU03234_RdRp	OP774385	Betacoronavirus	Nobecovirus	clade Epomophorus/Micropteropus/Epomops
CCGU03235	2019-07-02	Guinea	Eidolon helvum	rectal swab	CCGU03235_RdRp	OP774277	Betacoronavirus	Nobecovirus	clade E. helvum
CCGU03237	2019-07-02	Guinea	Eidolon helvum	rectal swab	CCGU03237_RdRp	OP774226	Betacoronavirus	Nobecovirus	clade E. helvum
CCGU03238	2019-07-02	Guinea	Eidolon helvum	rectal swab	CCGU03238_RdRp	OP774264	Betacoronavirus	Nobecovirus	clade E. helvum
CCGU03239	2019-07-02	Guinea	Eidolon helvum	rectal swab	CCGU03239_RdRp	OP774253	Betacoronavirus	Nobecovirus	clade E. helvum
CCGU03240	2019-07-02	Guinea	Eidolon helvum	rectal swab	CCGU03240_RdRp	OP774140	Betacoronavirus	Nobecovirus	clade E. helvum
CCGU03241	2019-07-02	Guinea	Eidolon helvum	rectal swab	CCGU03241_RdRp	OP774187	Betacoronavirus	Nobecovirus	clade E. helvum
CCGU03243	2019-07-03	Guinea	Eidolon helvum	rectal swab	CCGU03243_RdRp	OP774074	Betacoronavirus	Nobecovirus	clade E. helvum
CCGU03247	2019-07-03	Guinea	Eidolon helvum	rectal swab	CCGU03247_RdRp	OP774265	Betacoronavirus	Nobecovirus	clade E. helvum
CCGU03250	2019-07-03	Guinea	Eidolon helvum	rectal swab	CCGU03250_RdRp	OP774225	Betacoronavirus	Nobecovirus	clade E. helvum
CCGU03251	2019-07-03	Guinea	Eidolon helvum	rectal swab	CCGU03251_RdRp	OP774184	Betacoronavirus	Nobecovirus	clade E. helvum
CCGU03252	2019-07-03	Guinea	Eidolon helvum	rectal swab	CCGU03252_RdRp	OP774213	Betacoronavirus	Nobecovirus	clade E. helvum
CCGU03259	2019-07-04	Guinea	Eidolon helvum	rectal swab	CCGU03259_RdRp	OP774061	Betacoronavirus	Nobecovirus	clade E. helvum
CCGU03266	2019-07-04	Guinea	Eidolon helvum	rectal swab	CCGU03266_RdRp	OP774267	Betacoronavirus	Nobecovirus	clade E. helvum
CCGU03267	2019-07-04	Guinea	Eidolon helvum	rectal swab	CCGU03267_RdRp	OP774292	Betacoronavirus	Nobecovirus	clade E. helvum
CCGU03270	2019-07-04	Guinea	Eidolon helvum	rectal swab	CCGU03270_RdRp	OP774188	Betacoronavirus	Nobecovirus	clade E. helvum
CCGU03271	2019-07-04	Guinea	Eidolon helvum	rectal swab	CCGU03271_RdRp	OP774063	Betacoronavirus	Nobecovirus	clade E. helvum
CCGU03293	2019-07-06	Guinea	Eidolon helvum	rectal swab	CCGU03293_RdRp	OP774198	Betacoronavirus	Nobecovirus	clade E. helvum
CCGU03303	2019-07-07	Guinea	Rousettus aegyptiacus	rectal swab	CCGU03303_RdRp	OP774406	Betacoronavirus	Nobecovirus	clade Rousettus aegyptiacus (HKU9)
CCGU03305	2019-07-07	Guinea	Rousettus aegyptiacus	rectal swab	CCGU03305_RdRp	OP774408	Betacoronavirus	Nobecovirus	clade Rousettus aegyptiacus (HKU9)
CCGU03310	2019-07-07	Guinea	Rousettus aegyptiacus	rectal swab	CCGU03310_RdRp	OP774528	Alphacoronavirus	Decacovirus
CCGU03321	2019-11-07	Guinea	Epomophorus gambianus	rectal swab	CCGU03321_RdRp	OP774336	Betacoronavirus	Nobecovirus	clade Epomophorus/Micropteropus/Epomops
CCGU03324	2019-11-08	Guinea	Epomophorus gambianus	rectal swab	CCGU03324_RdRp	OP774341	Betacoronavirus	Nobecovirus	clade Epomophorus/Micropteropus/Epomops
CCGU03327	2019-11-08	Guinea	Epomophorus gambianus	rectal swab	CCGU03327_RdRp	OP774354	Betacoronavirus	Nobecovirus	clade Epomophorus/Micropteropus/Epomops
CCGU03329	2019-11-08	Guinea	Epomophorus gambianus	rectal swab	CCGU03329_RdRp	OP774339	Betacoronavirus	Nobecovirus	clade Epomophorus/Micropteropus/Epomops
CCGU03334	2019-11-08	Guinea	Epomophorus gambianus	rectal swab	CCGU03334_RdRp	OP774340	Betacoronavirus	Nobecovirus	clade Epomophorus/Micropteropus/Epomops
CCGU03335	2019-11-08	Guinea	Epomophorus gambianus	rectal swab	CCGU03335_RdRp	OP774338	Betacoronavirus	Nobecovirus	clade Epomophorus/Micropteropus/Epomops
CCGU03338	2019-11-09	Guinea	Epomophorus gambianus	rectal swab	CCGU03338_RdRp	OP774372	Betacoronavirus	Nobecovirus	clade Epomophorus/Micropteropus/Epomops
CCGU03390	2019-11-13	Guinea	Epomophorus gambianus	rectal swab	CCGU03390_RdRp	OP774347	Betacoronavirus	Nobecovirus	clade Epomophorus/Micropteropus/Epomops
CCGU03396	2019-11-13	Guinea	Epomophorus gambianus	rectal swab	CCGU03396_RdRp	OP774355	Betacoronavirus	Nobecovirus	clade Epomophorus/Micropteropus/Epomops
CCGU03399	2019-11-13	Guinea	Epomophorus gambianus	rectal swab	CCGU03399_RdRp	OP774371	Betacoronavirus	Nobecovirus	clade Epomophorus/Micropteropus/Epomops
CCGU03410	2019-11-15	Guinea	Epomophorus gambianus	rectal swab	CCGU03410_RdRp	OP774342	Betacoronavirus	Nobecovirus	clade Epomophorus/Micropteropus/Epomops
CCGU03412	2019-11-15	Guinea	Epomophorus gambianus	rectal swab	CCGU03412_RdRp	OP774335	Betacoronavirus	Nobecovirus	clade Epomophorus/Micropteropus/Epomops
CCGU03517	2020-03-12	Guinea	Epomophorus gambianus	rectal swab	CCGU03517_RdRp	OP774343	Betacoronavirus	Nobecovirus	clade Epomophorus/Micropteropus/Epomops
CCGU03520	2020-03-13	Guinea	Epomophorus gambianus	rectal swab	CCGU03520_RdRp	OP774422	Betacoronavirus	Nobecovirus	clade Rousettus aegyptiacus (HKU9)
CCGU03523	2020-03-13	Guinea	Epomophorus gambianus	rectal swab	CCGU03523_RdRp	OP774423	Betacoronavirus	Nobecovirus	clade Rousettus aegyptiacus (HKU9)
CCGU03663	2021-01-13	Guinea	Rhinolophus sp.	rectal swab	CCGU03663_RdRp	OP774462	Alphacoronavirus
CCGU03669	2021-01-13	Guinea	Rhinolophus sp.	rectal swab	CCGU03669_RdRp	OP773917	Betacoronavirus	Sarbecovirus
CCGU03674	2021-01-13	Guinea	Rhinolophus sp.	rectal swab	CCGU03674_RdRp	OP774477	Alphacoronavirus
CCGU03675	2021-01-14	Guinea	Rhinolophus sp.	rectal swab	CCGU03675_RdRp	OP774463	Alphacoronavirus
CCGU03676	2021-01-14	Guinea	Rhinolophus sp.	rectal swab	CCGU03676_RdRp	OP774478	Alphacoronavirus
CCGU03685	2021-01-14	Guinea	Rhinolophus sp.	rectal swab	CCGU03685_RdRp	OP774464	Alphacoronavirus
CCGU03693	2021-01-15	Guinea	Rhinolophus sp.	rectal swab	CCGU03693_RdRp	OP774320	Betacoronavirus	Nobecovirus	clade Rousettus aegyptiacus
CCGU03701	2021-01-16	Guinea	Rhinolophus sp.	rectal swab	CCGU03701_RdRp	OP774465	Alphacoronavirus
CCGU03711	2021-01-16	Guinea	Rhinolophus sp.	rectal swab	CCGU03711_RdRp	OP773918	Betacoronavirus	Sarbecovirus
CCGU03741	2021-01-20	Guinea	Rhinolophus sp.	rectal swab	CCGU03741_RdRp	OP774420	Betacoronavirus	Nobecovirus	clade Rousettus aegyptiacus (HKU9)
CCGU03790	2021-01-24	Guinea	Rhinolophus sp.	rectal swab	CCGU03790_RdRp	OP774466	Alphacoronavirus
CCGU03791	2021-01-24	Guinea	Rhinolophus sp.	rectal swab	CCGU03791_RdRp	OP774472	Alphacoronavirus
CCGU03792	2021-01-24	Guinea	Rhinolophus sp.	rectal swab	CCGU03792_RdRp	OP774474	Alphacoronavirus
CCGU03793	2021-01-24	Guinea	Rhinolophus sp.	rectal swab	CCGU03793_RdRp	OP774469	Alphacoronavirus
CCRD01124	2018-06-03	Democratic Republic of Congo	Megaloglossus woermanni	rectal swab	CCRD01124_RdRp	OP774306	Betacoronavirus	Nobecovirus	clade Megaloglossus
CCRD01396	2019-01-23	Democratic Republic of Congo	Eidolon helvum	rectal swab	CCRD01396_RdRp	OP774296	Betacoronavirus	Nobecovirus	clade E. helvum
CCRD01417	2019-01-26	Democratic Republic of Congo	Epomophorus sp.	rectal swab	CCRD01417_RdRp	OP774377	Betacoronavirus	Nobecovirus	clade Epomophorus/Micropteropus/Epomops
CCRD01420	2019-01-26	Democratic Republic of Congo	Epomophorus sp.	rectal swab	CCRD01420_RdRp	OP774381	Betacoronavirus	Nobecovirus	clade Epomophorus/Micropteropus/Epomops
CCRD01444	2019-01-29	Democratic Republic of Congo	Epomophorus sp.	rectal swab	CCRD01444_RdRp	OP774382	Betacoronavirus	Nobecovirus	clade Epomophorus/Micropteropus/Epomops
CCRD01449	2019-01-29	Democratic Republic of Congo	Epomophorus sp.	rectal swab	CCRD01449_RdRp	OP774380	Betacoronavirus	Nobecovirus	clade Epomophorus/Micropteropus/Epomops
CCRD01451	2019-01-29	Democratic Republic of Congo	Epomophorus sp.	rectal swab	CCRD01451_RdRp	OP774384	Betacoronavirus	Nobecovirus	clade Epomophorus/Micropteropus/Epomops
CCRD01483	2019-02-06	Democratic Republic of Congo	Epomophorus sp.	rectal swab	CCRD01483_RdRp	OP774378	Betacoronavirus	Nobecovirus	clade Epomophorus/Micropteropus/Epomops
CCRD01497	2019-02-06	Democratic Republic of Congo	Epomophorus sp.	rectal swab	CCRD01497_RdRp	OP774379	Betacoronavirus	Nobecovirus	clade Epomophorus/Micropteropus/Epomops
CCRD01670	2019-03-09	Democratic Republic of Congo	Eidolon helvum	rectal swab	CCRD01670_RdRp	OP774228	Betacoronavirus	Nobecovirus	clade E. helvum
CCRD01680	2019-03-09	Democratic Republic of Congo	Eidolon helvum	rectal swab	CCRD01680_RdRp	OP774300	Betacoronavirus	Nobecovirus	clade E. helvum
CCRD01723	2019-03-11	Democratic Republic of Congo	Epomophorus sp.	rectal swab	CCRD01723_RdRp	OP774308	Betacoronavirus	Nobecovirus	clade Lissonycteris/Myonycteris
CCRD01752	2019-03-29	Democratic Republic of Congo	Epomophorus sp.	rectal swab	CCRD01752_RdRp	OP774383	Betacoronavirus	Nobecovirus	clade Epomophorus/Micropteropus/Epomops
CCRD01968	2020-07-10	Democratic Republic of Congo	Micropteropus pusillus	rectal swab	CCRD01968_RdRp	OP774328	Betacoronavirus	Nobecovirus	clade Epomophorus/Micropteropus/Epomops
CCRD01974	2020-07-10	Democratic Republic of Congo	Eidolon helvum	rectal swab	CCRD01974_RdRp	OP774282	Betacoronavirus	Nobecovirus	clade E. helvum
CCRD01993	2020-07-14	Democratic Republic of Congo	Eidolon helvum	rectal swab	CCRD01993_RdRp	OP774056	Betacoronavirus	Nobecovirus	clade E. helvum
CCRD02016	2020-07-15	Democratic Republic of Congo	Eidolon helvum	rectal swab	CCRD02016_RdRp	OP774222	Betacoronavirus	Nobecovirus	clade E. helvum
CCRD02036	2020-07-17	Democratic Republic of Congo	Eidolon helvum	rectal swab	CCRD02036_RdRp	OP774141	Betacoronavirus	Nobecovirus	clade E. helvum
CCRD02039	2020-07-17	Democratic Republic of Congo	Eidolon helvum	rectal swab	CCRD02039_RdRp	OP774216	Betacoronavirus	Nobecovirus	clade E. helvum
CCRD02040	2020-07-17	Democratic Republic of Congo	Eidolon helvum	rectal swab	CCRD02040_RdRp	OP774214	Betacoronavirus	Nobecovirus	clade E. helvum
CCRD02043	2020-07-17	Democratic Republic of Congo	Eidolon helvum	rectal swab	CCRD02043_RdRp	OP774208	Betacoronavirus	Nobecovirus	clade E. helvum
CCRD02045	2020-07-18	Democratic Republic of Congo	Eidolon helvum	rectal swab	CCRD02045_RdRp	OP774252	Betacoronavirus	Nobecovirus	clade E. helvum
CCRD02049	2020-07-18	Democratic Republic of Congo	Eidolon helvum	rectal swab	CCRD02049_RdRp	OP774173	Betacoronavirus	Nobecovirus	clade E. helvum
CCRD02082	2020-07-25	Democratic Republic of Congo	Megaloglossus woermanni	rectal swab	CCRD02082_RdRp	OP774307	Betacoronavirus	Nobecovirus	clade Megaloglossus
CCRD02120	2020-08-04	Democratic Republic of Congo	Epomops franqueti	rectal swab	CCRD02120_RdRp	OP774370	Betacoronavirus	Nobecovirus	clade Epomophorus/Micropteropus/Epomops
CCRD02123	2020-08-04	Democratic Republic of Congo	Epomops franqueti	rectal swab	CCRD02123_RdRp	OP774389	Betacoronavirus	Nobecovirus	clade Epomophorus/Micropteropus/Epomops
CCRD02159	2020-08-07	Democratic Republic of Congo	Epomops franqueti	rectal swab	CCRD02159_RdRp	OP774366	Betacoronavirus	Nobecovirus	clade Epomophorus/Micropteropus/Epomops
CCRD02166	2020-08-08	Democratic Republic of Congo	Micropteropus pusilllus	rectal swab	CCRD02166_RdRp	OP774367	Betacoronavirus	Nobecovirus	clade Epomophorus/Micropteropus/Epomops
CCRD02170	2020-08-08	Democratic Republic of Congo	Micropteropus pusilllus	rectal swab	CCRD02170_RdRp	OP774368	Betacoronavirus	Nobecovirus	clade Epomophorus/Micropteropus/Epomops
CCRD02172	2020-08-08	Democratic Republic of Congo	Micropteropus pusilllus	rectal swab	CCRD02172_RdRp	OP774369	Betacoronavirus	Nobecovirus	clade Epomophorus/Micropteropus/Epomops
CCRD02216	2020-10-30	Democratic Republic of Congo	Myonycteris torquata	rectal swab	CCRD02216_RdRp	OP774314	Betacoronavirus	Nobecovirus	clade Lissonycteris/Myonycteris
CCRD02223	2020-10-30	Democratic Republic of Congo	Myonycteris torquata	rectal swab	CCRD02223_RdRp	OP774310	Betacoronavirus	Nobecovirus	clade Lissonycteris/Myonycteris
CCRD02231	2020-10-30	Democratic Republic of Congo	Myonycteris torquata	rectal swab	CCRD02231_RdRp	OP774309	Betacoronavirus	Nobecovirus	clade Lissonycteris/Myonycteris
CCRD02235	2020-11-01	Democratic Republic of Congo	Myonycteris torquata	rectal swab	CCRD02235_RdRp	OP774311	Betacoronavirus	Nobecovirus	clade Lissonycteris/Myonycteris
CCRD02241	2020-11-01	Democratic Republic of Congo	Myonycteris torquata	rectal swab	CCRD02241_RdRp	OP774312	Betacoronavirus	Nobecovirus	clade Lissonycteris/Myonycteris
CCRD02255	2020-11-02	Democratic Republic of Congo	Myonycteris torquata	rectal swab	CCRD02255_RdRp	OP774313	Betacoronavirus	Nobecovirus	clade Lissonycteris/Myonycteris
