# Supplementary material for: Coronaviruses Are Abundant and Genetically Diverse in West and Central African Bats, including Viruses Closely Related to Human Coronaviruses
Source: Viruses. 2023 Jan 25;15(2):337. doi: 10.3390/v15020337 (PMC9967053; doi:10.3390/v15020337)
Supplement: Supplementary file 1 [file viruses-15-00337-s001.zip › Supplementary Table 6.xlsx]

## Sheet: Feuil2
Supplementary Table 6: Accession numbers and details of reference strains from alpha and betacoronavirus subgenera used in the phylogenetic tree in figure 5.
Genus	Subgenus	clade nobecovirus	ref ID	access number
Betacoronavirus	Nobecovirus	clade E. helvum	13RS362-32_E.helvum_NG	KU131211.1
Betacoronavirus	Nobecovirus	clade E. helvum	13RS362-53_E.helvum_NG	KU131212.1
Betacoronavirus	Nobecovirus	clade E. helvum	13RS362-59_E.helvum_NG	KU131213.1
Betacoronavirus	Nobecovirus	clade E. helvum	13RS452-71_E.helvum_NG	KU131215.1
Betacoronavirus	Nobecovirus	clade E. helvum	b130403Eh04_E.helvum_KE	KX285108.1
Betacoronavirus	Nobecovirus	clade E. helvum	BtKY100_E.helvum_KE	GU065374.1
Betacoronavirus	Nobecovirus	clade E. helvum	BtKY24_E.helvum_KE	HQ728482.1
Betacoronavirus	Nobecovirus	clade E. helvum	BtKY44_E.helvum_KE	GU065388.1
Betacoronavirus	Nobecovirus	clade E. helvum	BtKY47_E.helvum_KE	GU065391.1
Betacoronavirus	Nobecovirus	clade E. helvum	BtKY86_E.helvum_KE	GU065430.1
Betacoronavirus	Nobecovirus	clade E. helvum	BtKY88_E.helvum_KE	GU065432.1
Betacoronavirus	Nobecovirus	clade E. helvum	BtKY89_E.helvum_KE	GU065433.1
Betacoronavirus	Nobecovirus	clade E. helvum	BtKY91_E.helvum_KE	GU065435.1
Betacoronavirus	Nobecovirus	clade E. helvum	BtKY95_E.helvum_KE	GU065439.1
Betacoronavirus	Nobecovirus	clade E. helvum	CMR704_E_helvum_CM	MG693168.1
Betacoronavirus	Nobecovirus	clade E. helvum	CMR705_E.helvum_CM	MG693172.1
Betacoronavirus	Nobecovirus	clade E. helvum	CMR891_E.helvum_CM	MG693171.1
Betacoronavirus	Nobecovirus	clade E. helvum	CMR900_E.helvum_CM	MG693169.1
Betacoronavirus	Nobecovirus	clade E. helvum	KSA282_E.helvum_SA	MH396479.1
Betacoronavirus	Nobecovirus	clade E. helvum	CCGU00041_R_Eidolon_Beta_Nobecov	MT586835.1
Betacoronavirus	Nobecovirus	clade E. helvum	CCGU00040_R_Eidolon_Beta_Nobecov	MT586834.1
Betacoronavirus	Nobecovirus	clade Epomophorus / Micropteropus / Epomops	140403Bt16_Ep.labiatus_RW	KX285431.1
Betacoronavirus	Nobecovirus	clade Epomophorus / Micropteropus / Epomops	BtKY56_Ep.labiatus_KE	GU065400.1
Betacoronavirus	Nobecovirus	clade Epomophorus / Micropteropus / Epomops	CD115912_Mi.pusillus_CD	KX285075.1
Betacoronavirus	Nobecovirus	clade Epomophorus / Micropteropus / Epomops	CD116103_Epomops_franqueti_CD	KX285102.1
Betacoronavirus	Nobecovirus	clade Epomophorus / Micropteropus / Epomops	ECO70527_Ep.gambianus_CM	KX285008
Betacoronavirus	Nobecovirus	clade Epomophorus / Micropteropus / Epomops	RC1159_E.helvum_CG	KX285513.1
Betacoronavirus	Nobecovirus	clade Epomophorus / Micropteropus / Epomops	CCGU00021_R_Epomo_gambianus_Beta_Nobecov	MT586830.1
Betacoronavirus	Nobecovirus	clade Rousettus aegyptiacus (HKU9)	BtKY06_R.aegyptiacus_KE	HQ728483.1
Betacoronavirus	Nobecovirus	clade Rousettus aegyptiacus (HKU9)	CMR66_E.helvum_CM	MG693170.1
Betacoronavirus	Nobecovirus	clade Rousettus aegyptiacus (HKU9)	EF065513.1_Beta_Nobecov_Bat_HKU9	EF065513.1
Betacoronavirus	Nobecovirus	clade Rousettus aegyptiacus (HKU9)	HKU9-10-1_Rousettus_CN	HM211100.1
Betacoronavirus	Nobecovirus	clade Rousettus aegyptiacus (HKU9)	HKU9-3_NA_CN	EF065515.1
Betacoronavirus	Nobecovirus	clade Megaloglossus	KX284988_PREDICT_Beta_Unclass_R_MegalogloWoermanni	KX284988.1
Betacoronavirus	Nobecovirus	clade Megaloglossus	KX285037_PREDICT_Beta_Unclass_S_MegalogloWoermanni	KX285037.1
Betacoronavirus	Nobecovirus		MAH051F_Bat_corona_Eidolon_dupreanum	KF859764.1
Betacoronavirus	Embecovirus		BJ232_dog_CN	KX432213.1
Betacoronavirus	Embecovirus		EF424624.1_Beta_Embecov_Calf_giraffe	EF424624.1
Betacoronavirus	Embecovirus		HKU1_human_HK	AY597011
Betacoronavirus	Embecovirus		HKU1-12_human_USA	KF686346.1
Betacoronavirus	Embecovirus		HKU14-3_rabbit_HK	JN874560.1
Betacoronavirus	Embecovirus		KY502388.1_Beta_Embecov_Myotis_emarginatus	KY502388.1
Betacoronavirus	Embecovirus		OC-43_human_CN	KY014281.1
Betacoronavirus	Embecovirus		PHE_swine_CN	KY994645
Betacoronavirus	Sarbecovirus		441_Rh.clivosus_RW	JQ649535.2
Betacoronavirus	Sarbecovirus		AY278741.1_SARS_Urbani_CN	MT308984.1
Betacoronavirus	Sarbecovirus		BB99-04_Rh.ferrumequinum_BG	KC633202.1
Betacoronavirus	Sarbecovirus		BtKY72_Rh.sp_KE	KY352407.1
Betacoronavirus	Sarbecovirus		DQ071615.1_Rhinolophus_SARS_Rp3_CN	DQ071615.1
Betacoronavirus	Sarbecovirus		FR0711-B3_Rh.ferrumequinum_FR	KC633207.1
Betacoronavirus	Sarbecovirus		GX-P4L_pangolin_CN	MT040333.1
Betacoronavirus	Sarbecovirus		hCoV-19_Rh.shameli_RShSTT200_KH	EPI_ISL_852605
Betacoronavirus	Sarbecovirus		hCoV-19_Rh.shameli_RShSTT182_KH	EPI_ISL_852604
Betacoronavirus	Sarbecovirus		HKU3_Rh.affinis_HK	DQ022305
Betacoronavirus	Sarbecovirus		RaTG13_Rh.affinis_CN	MH615898.1
Betacoronavirus	Sarbecovirus		Rs4874_Rh.sinicus_CN	KY417150.1
Betacoronavirus	Sarbecovirus		RsSHC014_Rh.sinicus_CN	KC881005.1
Betacoronavirus	Sarbecovirus		SARS_CoV-1_human_CA	AY274119
Betacoronavirus	Sarbecovirus		SARS_CoV-2_Wuhan_Human_CN	NC_045512
Betacoronavirus	Sarbecovirus		sZ3_civet_HK	AY304486.1
Betacoronavirus	Hibecovirus		292_Hip.caffer_GA	JX174638.1
Betacoronavirus	Hibecovirus		Boo348_Hip.sp_GH	FJ710043.1
Betacoronavirus	Hibecovirus		ECO70036_Hip.caffer_CM	KX284981.1
Betacoronavirus	Hibecovirus		KF636752.1_Hip.ratti_Zhejiang2013_CN	KF636752.1
Betacoronavirus	Hibecovirus		Kwam20_Hip.sp_GH	FJ710047.1
Betacoronavirus	Hibecovirus		Zaria_Hip.commersoni_NG	HQ166910.1
Betacoronavirus	Hibecovirus		Zim035Mag_Hip.sp_ZW	MG000872.1
Betacoronavirus	Hibecovirus		CCGU00086_R_Hippo_ruber_GN	MT586840.1
Betacoronavirus	Merbecovirus		18974_Nyc.thebaica_MZ	MN183195.1
Betacoronavirus	Merbecovirus		CCK-NC7_Neo.capensis_ZA	MG817490.1
Betacoronavirus	Merbecovirus		CGR-NC3_Neo.capensis_ZA	MG817486.1
Betacoronavirus	Merbecovirus		EF065505.1_Beta_Merbecov_Bat_HKU4	EF065505.1
Betacoronavirus	Merbecovirus		HKU697-MERS_camel_BF	MG923473.1
Betacoronavirus	Merbecovirus		KC545386.1_Beta_Merbecov_Erinaceus	KC545386.1
Betacoronavirus	Merbecovirus		KC667074.1_Beta_Marbecov_Human_2c	KC667074.1
Betacoronavirus	Merbecovirus		KJ361502.1_Beta_Marbecov_Middle_East_respiratory_syndrome	KJ361502.1
Betacoronavirus	Merbecovirus		KW2E-F82_Nyc.sp_GH	JX899382.1
Betacoronavirus	Merbecovirus		MERS_CoV__Al-Hasa_human_SA	KF600644
Betacoronavirus	Merbecovirus		MERS-related_5038_Neo.capensis_ZA	MF593268.1
Betacoronavirus	Merbecovirus		PDF-2180_Pi.hesperidus_UG	NC_034440.1
Betacoronavirus	Merbecovirus		PLM-PHE_Neo.capensis_ZA	KC869678.4
Betacoronavirus	Merbecovirus		CCGU00235_R_Nycteris_macro_GN	MT586851.1
Alphacoronavirus	Unclassified		MN183156.1_Rh.lobatus_MZ	MN183156.1
Alphacoronavirus	Unclassified		18991_Rh.lobatus_MZ	MN183155.1
Alphacoronavirus	Unclassified		19030_Rh.rhodesiae_MZ	MN183151.1
Alphacoronavirus	Unclassified		BtKY83_Rh.sp_KE	GU065427.1
Alphacoronavirus	Unclassified		CCGU00477_R_Rousettus_Alpha_Unclass	MT586862.1
Alphacoronavirus	Unclassified		CCGU00499_R_Rousettus_Alpha_Unclass	MT586865.1
Alphacoronavirus	Unclassified		CCGU00200_R_Rhino_darlingi_Alpha_Unclass	MT586850.1
Alphacoronavirus	Decacovirus		MG252867.1_AlphaCoV_Rhino	MG252867.1
Alphacoronavirus	Decacovirus		MK569461.1_AlphaCoV_Rhino	MK569461.1
Alphacoronavirus	Decacovirus		NC_018871.1_Rousettus_HKU10	NC_018871.1
Alphacoronavirus	Pedacovirus		004_Chaerephon_pusillus_YT	MN183173.1
Alphacoronavirus	Pedacovirus		18238_Mor.jugularis_MG	MN183185.1
Alphacoronavirus	Pedacovirus		19207_Mops_condylurus_MZ	MN183181.1
Alphacoronavirus	Pedacovirus		369_Mor.sp_RE	MN183188.1
Alphacoronavirus	Pedacovirus		A512_Sco.kuhlii_CN	MN611521.1
Alphacoronavirus	Pedacovirus		AAOSV_Cha.pumilus_TZ	KX285262.1
Alphacoronavirus	Pedacovirus		AATBM_Tadarida_sp_TZ	KX285348.1
Alphacoronavirus	Pedacovirus		AATCA_Tadarida_sp_TZ	KX285352.1
Alphacoronavirus	Pedacovirus		DC84_Rh.simulator_ZA	MG310234.1
Alphacoronavirus	Pedacovirus		DQ648858.1_Pedacov_Bat_coronavirus	DQ648858.1
Alphacoronavirus	Pedacovirus		ECO05817_Mi.pusillus_CM	KX284952.1
Alphacoronavirus	Pedacovirus		GX2018A_Sco.kuhlii_CN	MK211369.1
Alphacoronavirus	Pedacovirus		LUX15_M.emarginatus_LU	KY502383.1
Alphacoronavirus	Pedacovirus		PEDV_swine_IT	MW089337.1
Alphacoronavirus	Pedacovirus		SAX2011_M.ricketti_CN	KJ473806.1
Alphacoronavirus	Pedacovirus		CCGU00550_R_Lissony_angolensis_Alpha_Unclass	MT586867.1
Alphacoronavirus	Minunacovirus		19013_Min.mossambicus_MZ	MN183157.1
Alphacoronavirus	Minunacovirus		19024_Rh.rhodesiae_MZ	MN183159.1
Alphacoronavirus	Minunacovirus		BtKY27_Min.natalensis_KE	HQ728484.1
Alphacoronavirus	Minunacovirus		EU420138.1_Minunacovirus_Miniopterus	EU420138.1
Alphacoronavirus	Minunacovirus		HKU7-1_Min.magnater_CN	DQ249226.1
Alphacoronavirus	Minunacovirus		HKU8-1_Min.pusillus_CN	DQ249228.1
Alphacoronavirus	Duvinacovirus		09GB0376_Hip.ruber_GA	MG963197.1
Alphacoronavirus	Duvinacovirus		10GB0354_Hip.gigas_GA	MG963200.1
Alphacoronavirus	Duvinacovirus		18987_Hip.caffer_MZ	MN183172.1
Alphacoronavirus	Duvinacovirus		19174_Triaenops.afer_MZ	MN183165.1
Alphacoronavirus	Duvinacovirus		hCoV_229E_human	NC_002645.1
Alphacoronavirus	Duvinacovirus		BtKY229E-8_Hip.vittatus_KE	KY073748.1
Alphacoronavirus	Duvinacovirus		BtKYNL63_Triaenops.afer_KE	KY073746.1
Alphacoronavirus	Duvinacovirus		GD03-NL63_human_CN	MK334044.1
Alphacoronavirus	Duvinacovirus		KF514432.1_Duvinacov_Human_coronavirus_229E	KF514432.1
Alphacoronavirus	Duvinacovirus		KT253328.1_Duvinacov_Camel	KT253328.1
Alphacoronavirus	Duvinacovirus		KW1C-F161_Hip.ruber_GH	KT253264.1
Alphacoronavirus	Duvinacovirus		NL63_human_KE	MN026166.1
Alphacoronavirus	Duvinacovirus		PRCV-1_swine_US	KR270796.1
Alphacoronavirus	Duvinacovirus		TGEV-1_swine_CN	KP202848.1
Alphacoronavirus	Duvinacovirus		Zim001Mab_Hip.sp_ZW	MG000865.1
Alphacoronavirus	Duvinacovirus		CCGU00090_R_Hippo_ruber_GN	MT586843.1
Alphacoronavirus	Rhinacovirus		19029_Rh.lobatus_MZ	MN183189.1
Alphacoronavirus	Rhinacovirus		19038_Rh.rhodesiae_MZ	MN183190.1
Alphacoronavirus	Rhinacovirus		EF203065.1_Rhinacovirus_Bat_coronavirus_HKU2	EF203065.1
Deltacoronavirus			deltaCoV_sparrow_NC_016992_HK	NC_016992.1
Deltacoronavirus			deltaCoV_Zosteropidae_JQ065044_HK	JQ065044.1
Deltacoronavirus			JQ065047.1_AvianCov_Night-heron_HKU19	JQ065047.1
